# Supplementary material for: Student evaluations of teaching: teaching quantitative courses can be hazardous to one’s career
Source: PeerJ. 2017 May 9;5:e3299. doi: 10.7717/peerj.3299 (PMC5426349; doi:10.7717/peerj.3299)
Supplement: Data Set S1 [file peerj-05-3299-s001.csv]

	field	i01	i02	i03	i04	i05	i06	i07	i08	i09	omean
1	English	4.37	4.18	4.51	4.03	3.88	4.37	4.03	4.03	3.7	4.12222222222222
2	English	4.57	4.42	4.47	4.47	4.36	4.31	4.36	4.42	4.21	4.39888888888889
3	English	4.26	4.1	4.15	4.36	3.99	3.94	3.84	3.84	4.05	4.05888888888889
4	English	4.44	4.04	4.44	3.74	3.74	4.09	4.14	3.69	3.69	4.00111111111111
5	English	4.49	4.33	4.44	4.44	4.27	4.44	4.38	4.27	4.38	4.38222222222222
6	English	4.23	3.99	3.99	3.99	3.96	3.76	3.76	4.15	3.51	3.92666666666667
7	English	4.23	4.23	4.03	4.15	4.03	4.07	3.96	4.27	3.96	4.10333333333333
8	English	4.24	3.99	3.78	3.42	3.85	4.1	3.96	3.85	3.7	3.87666666666667
9	English	3.91	3.78	3.78	4.16	3.85	4.12	4.05	3.7	3.67	3.89111111111111
10	English	4.52	4.49	4.11	3.96	4.38	4.44	4.34	4.35	4.32	4.32333333333333
11	English	4.29	4.49	4.39	3.89	4.19	4.19	4.09	4.59	3.99	4.23444444444444
12	English	4.44	4.33	4.33	4.11	4.44	4.33	4.33	4.44	4.22	4.33
13	English	4.52	4.47	4.35	4.26	4.41	4.35	4.35	4.44	4.18	4.37
14	English	4.64	4.82	4.47	4.23	4.47	4.58	4.47	4.64	4.47	4.53222222222222
15	English	4.81	4.81	4.72	4.63	4.36	4.09	4.27	3.79	3.81	4.36555555555556
16	English	4.82	4.52	4.7	4.64	4.49	4.41	4.58	4.29	4.41	4.54
17	English	4.29	4.47	4.52	4.17	4.41	4.29	4.29	4.29	4.23	4.32888888888889
18	English	4.64	4.44	4.34	4.49	4.54	4.39	4.31	4.59	4.39	4.45888888888889
19	English	4.49	4.31	3.81	4.09	4.24	3.74	4.12	4.31	3.99	4.12222222222222
20	English	4.73	4.65	4.61	4.34	4.49	4.31	4.47	4.49	4.42	4.50111111111111
21	English	4.07	4.07	3.99	4.03	4.1	4.21	4.32	3.78	3.96	4.05888888888889
22	English	4.38	4.38	4.15	4.53	3.99	4.23	4.23	3.84	3.84	4.17444444444444
23	English	3.91	3.86	3.95	4.26	3.52	3.82	3.65	3.39	3.08	3.71555555555556
24	English	4.66	4.54	4.41	4.58	4.62	4.58	4.66	4.79	4.37	4.57888888888889
25	English	4.73	4.26	4.33	4.58	4.46	4.39	4.19	4.46	4.33	4.41444444444444
26	English	4.71	4.14	4.21	4.53	4.49	4.28	4.42	4.64	4.42	4.42666666666667
27	English	4.15	3.76	3.61	4.08	4.07	4.15	3.92	4.15	3.76	3.96111111111111
28	English	4.93	4.66	4.26	4.83	4.66	4.53	4.33	4.73	4.59	4.61333333333333
29	English	4.59	4.46	4.46	4.76	4.53	4.19	4.33	4.59	4.33	4.47111111111111
30	English	4.78	4.42	4.64	4.66	4.78	4.49	4.57	4.71	4.61	4.62888888888889
31	English	4.68	4.56	4.31	4.73	4.68	4.74	4.56	4.66	4.56	4.60888888888889
32	English	4.68	4.56	4.31	4.73	4.68	4.74	4.56	4.66	4.56	4.60888888888889
33	English	4.33	4.19	3.99	4.49	4.26	4.46	4.53	4.13	4.13	4.27888888888889
34	English	4.56	4.49	4.43	4.49	4.24	4.24	4.24	4.37	3.99	4.33888888888889
35	English	3.92	3.69	3.61	3.89	3.99	3.99	3.99	3.84	3.61	3.83666666666667
36	English	3.78	3.78	3.42	4.36	4.07	3.92	3.92	4.07	3.41	3.85888888888889
37	English	4.92	4.42	4.57	4.59	4.78	4.92	4.78	4.92	4.71	4.73444444444444
38	English	4.74	4.24	3.74	4.12	4.62	4.24	4.49	4.74	4.49	4.38
39	English	4.99	4.99	4.94	4.94	4.99	4.88	4.88	4.88	4.83	4.92444444444444
40	English	4.99	4.99	4.94	4.94	4.99	4.88	4.88	4.88	4.83	4.92444444444444
41	English	4.78	4.73	4.38	4.68	4.52	4.57	4.42	4.49	4.42	4.55444444444444
42	English	3.92	3.71	4	4.35	3.92	4.21	4	3.75	3.5	3.92888888888889
43	English	4.29	4.11	3.94	4	4.05	3.94	3.88	3.94	3.94	4.01
44	English	4.38	4.16	4.38	4.33	3.94	4.27	4.11	4	3.88	4.16111111111111
45	English	4.68	4.56	4.06	4.31	4.31	4.18	4.31	4.18	3.81	4.26666666666667
46	English	3.57	3.73	2.1	3.21	3.42	2.89	2.84	3.84	2.73	3.14777777777778
47	English	4	3.78	3.89	3.96	3.89	4.07	4.03	3.64	3.6	3.87333333333333
48	English	4.56	4.37	4.06	4.34	4.25	4.4	4.37	4.25	4.18	4.30888888888889
49	English	4.44	4.25	3.92	4.33	4.18	4.14	4.07	4.22	4	4.17222222222222
50	English	4.67	4.6	4.5	4.1	4.57	4.5	4.5	4.57	4.42	4.49222222222222
51	English	4.63	4.6	4.5	4.39	4.44	4.53	4.49	4.3	4.28	4.46222222222222
52	English	3.86	3.98	3.68	3.49	3.8	3.87	3.79	3.64	3.65	3.75111111111111
53	English	4.35	4.21	3.92	4.57	4.21	4.28	4.5	4.35	4.07	4.27333333333333
54	English	4.46	4.57	4.28	4.53	4.42	4.5	4.21	4.35	4.07	4.37666666666667
55	English	4.52	4.63	4.42	4.36	4.31	4.36	4.31	4.31	4.21	4.38111111111111
56	English	4	4.2	3.2	3.8	4	4	4	4.2	3.4	3.86666666666667
57	English	3.46	3.7	3.46	3.8	3.43	3.26	3.36	3.23	3.2	3.43333333333333
58	English	4.65	4.65	4.3	4.5	4.45	4.5	4.35	4.35	4.15	4.43333333333333
59	English	4.58	4.5	4.25	4.41	4.58	4.58	4.33	4.83	4.08	4.46
60	English	4.06	4	3.68	3.81	3.75	3.87	3.81	3.62	3.62	3.80222222222222
61	English	3.68	4.12	1.93	3.18	3.75	2.81	2.5	4	3.25	3.24666666666667
62	English	4.17	4.17	4.17	2.6	4.05	3.94	3.91	4.11	3.88	3.88888888888889
63	English	3.78	4	2.67	3.1	3.85	2.82	3.21	4.32	3.53	3.47555555555556
64	English	4.52	4.52	4.4	4.52	4.2	4.28	4.24	4	3.76	4.27111111111111
65	English	4.52	4.52	4.4	4.52	4.2	4.28	4.24	4	3.76	4.27111111111111
66	English	4.33	4.16	4.33	3.83	4.16	4.25	4.25	4.16	3.91	4.15333333333333
67	English	4.64	4.35	4.85	4.71	4.5	4.35	4.35	4.5	4.42	4.51888888888889
68	English	5	5	4.9	4.6	5	4.6	4.6	4.9	4.7	4.81111111111111
69	English	4.84	4.53	4.46	3.84	4.76	4.61	4.61	4.61	4.53	4.53222222222222
70	English	4.16	3.83	3.91	4.16	4.16	4	4	4	4	4.02444444444444
71	English	4.33	4.33	3.83	4.08	4.25	4.33	4.08	4.66	4.08	4.21888888888889
72	English	4.85	4.21	4.21	3.5	4.71	4.64	4.71	4.5	4.35	4.40888888888889
73	English	5	4.6	4.4	3.5	4.7	4.9	4.8	4.7	4.3	4.54444444444444
74	English	4.28	4	3.21	3.78	4.28	3.85	4	4.42	4	3.98
75	English	4.28	4	3.21	3.78	4.28	3.85	4	4.42	4	3.98
76	English	4	3.92	4	4.07	4.15	4.23	4.15	4.15	3.92	4.06555555555556
77	English	4.54	4.45	4.45	4.45	4.68	4.59	4.54	4.68	4.72	4.56666666666667
78	English	1	1	1	3	1	2	1	1	1	1.33333333333333
79	English	4.8	4.55	4.3	4.4	4.3	4.3	4.25	4.2	4.2	4.36666666666667
80	English	2.25	2.75	2.16	3.66	2.66	3.41	2.91	2.25	2.33	2.70888888888889
81	English	3	3.44	2.94	3.83	2.77	3.33	3	3.38	2.61	3.14444444444444
82	English	3.73	3.68	3.31	4	3.68	3.87	3.81	4.13	3.68	3.76555555555556
83	English	4.66	4.5	4	4.44	4.5	4.5	4.33	4.5	4.41	4.42666666666667
84	English	4.94	4.94	4.84	4.78	5	4.78	4.89	4.89	4.78	4.87111111111111
85	English	4.17	4	3.76	4.11	3.76	4	3.82	3.64	3.52	3.86444444444444
86	English	4.55	4.61	4.33	4.27	4.16	4.22	4.22	4.44	4.38	4.35333333333333
87	English	4.25	4.45	4.1	3.5	4.05	3.5	3.55	4.25	3.75	3.93333333333333
88	English	4.83	4.88	4.77	4.83	4.61	4.44	4.44	4.72	4.5	4.66888888888889
89	English	4.87	4.7	4.51	4.58	4.58	4.45	4.51	4.64	4.4	4.58222222222222
90	English	3.75	3.75	3.2	3.26	3.7	3.55	3.55	4.2	3.6	3.61777777777778
91	English	3.35	3.21	3	2.84	3.14	3.28	3.35	3.42	3.15	3.19333333333333
92	English	3.35	3.21	3	2.84	3.14	3.28	3.35	3.42	3.15	3.19333333333333
93	English	4.94	4.94	4.84	4.47	4.94	4.57	4.68	4.89	4.68	4.77222222222222
94	English	4.52	4.58	4.29	4.56	4.64	4.47	4.64	4.76	4.47	4.54777777777778
95	English	4	3.92	3.82	4.12	3.89	4.11	4.12	3.62	3.79	3.93222222222222
96	English	4.82	4.82	4.77	4.22	4.48	4.51	4.55	4.44	4.33	4.54888888888889
97	English	5	4.81	4.83	4.41	4.83	4.83	4.75	5	4.66	4.79111111111111
98	English	4.66	4.66	4.83	3.83	4.83	4.83	4.66	5	4.5	4.64444444444444
99	English	4.37	4.12	3.37	4.75	4	3.87	3.62	3.87	3.5	3.94111111111111
100	English	4.63	4.63	4.68	4.52	4.52	4.63	4.52	4.63	4.26	4.55777777777778
101	English	4.75	4.56	4.73	4.37	4.43	4.75	4.62	4.25	4.25	4.52333333333333
102	English	4.76	4.65	4.42	4.6	4.5	4.52	4.5	4.38	4.15	4.49777777777778
103	English	5	5	5	5	5	5	5	4.8	4.8	4.95555555555556
104	English	4.42	4.19	4.14	4.14	4.09	4.09	4.04	4.09	3.8	4.11111111111111
105	English	4.66	4.33	4.12	4.11	4.22	3.77	3.87	4.44	4	4.16888888888889
106	English	4.65	4.6	4.45	4.42	4.7	4.45	4.5	4.63	4.6	4.55555555555556
107	English	4.25	4.37	3.31	3.26	4.25	3.5	3.62	4.25	3.75	3.84
108	English	3.92	3.84	3.38	3.75	3.53	3.46	3.08	3.53	2.76	3.47222222222222
109	English	4.9	4.9	4.72	4.62	4.81	4.72	4.8	4.81	4.81	4.78777777777778
110	English	4.47	4.47	4.17	4.29	4.52	4.52	4.47	4.43	4.35	4.41
111	English	4.47	4.47	4.17	4.29	4.52	4.52	4.47	4.43	4.35	4.41
112	English	4.62	4.5	4.37	4.14	4.5	4.5	4.5	4.5	4.37	4.44444444444444
113	English	4	3.85	4.14	3.85	3.85	3.85	3.85	3.42	3	3.75666666666667
114	English	4.21	3.78	3.92	3.92	4.15	3.78	3.71	3.92	3.64	3.89222222222222
115	English	4.84	4.68	4.57	4.31	4.26	4.31	4.26	4.21	4.05	4.38777777777778
116	English	4.78	4.64	4.46	4.61	4.57	4.64	4.28	4.53	4.42	4.54777777777778
117	English	4	4.06	4.25	3.75	4.18	4.06	4.12	4.43	4.12	4.10777777777778
118	English	4.54	4.27	4.45	4.54	4.36	4.63	4.63	4.4	4.45	4.47444444444444
119	English	4.57	4.57	4.14	4.18	4.64	4.5	4.42	4.69	4.42	4.45888888888889
120	English	4.63	4.09	4.63	4.63	4.54	4.72	4.54	4.54	4.54	4.54
121	English	4.86	4.66	4.73	4.8	4.8	4.8	4.66	4.8	4.66	4.75222222222222
122	English	4.85	4.5	4.64	4.64	4.64	4.57	4.57	4.85	4.42	4.63111111111111
123	English	4.66	4.33	4	4.66	4.77	4.44	4.66	4.77	4.66	4.55
124	English	4.35	4.21	4.14	4.3	4.28	4.28	4.28	4.23	4.07	4.23777777777778
125	English	4.6	4.46	4.33	4.5	4.64	4.6	4.4	4.5	4.4	4.49222222222222
126	English	5	4.62	4.75	4.75	4.68	4.56	4.56	4.87	4.5	4.69888888888889
127	English	4.92	4.38	4.53	4.75	4.92	4.84	4.61	4.92	4.61	4.72
128	English	4.7	4.3	4.3	4.44	4.4	4.3	4.55	4.55	4.5	4.44888888888889
129	English	4.42	4.57	4.71	4.66	5	4.85	4.85	5	4.57	4.73666666666667
130	English	4.9	4.9	4.7	4.33	4.6	4.3	4.3	4.6	4.4	4.55888888888889
131	English	4.87	4.5	4.37	4.28	5	4.75	4.5	5	4.71	4.66444444444444
132	English	4.91	4.69	4.56	4.39	4.56	4.52	4.6	4.73	4.56	4.61333333333333
133	English	4.91	4.69	4.56	4.39	4.56	4.52	4.6	4.73	4.56	4.61333333333333
134	English	4.4	4.21	4.42	4.26	4.2	4.26	4.13	4	4	4.20888888888889
135	English	4.63	4.45	3.9	4.45	4.2	4	4.18	4.27	3.9	4.22
136	English	4.85	4.85	4.83	5	4.85	4.85	4.85	4.85	4.85	4.86444444444444
137	English	4.88	4.44	4	4.66	4.44	4.44	4.11	4.66	4	4.40333333333333
138	English	4.34	3.78	3.69	4.26	3.82	4.08	4.09	3.78	3.86	3.96666666666667
139	English	3.78	4.21	4.28	3.64	3.71	3.92	3.85	3.61	3.35	3.81666666666667
140	English	2.83	3.27	3.72	2.33	2.83	3.16	3.16	2.94	2.5	2.97111111111111
141	English	4.57	4.64	5	4.64	4.42	4.71	4.64	4.28	4.21	4.56777777777778
142	English	4.57	4.64	5	4.64	4.42	4.71	4.64	4.28	4.21	4.56777777777778
143	English	4.73	4.6	4.46	4	4.53	4.53	4.53	4.2	4.2	4.42
144	English	4.33	4.33	3.41	4.66	4	3.91	3.58	4.25	3.91	4.04222222222222
145	English	4.26	4.33	3.8	4.46	4.33	4.26	4.06	4.46	4.2	4.24
146	English	4.53	4.73	3.53	4.2	4	3.46	3.66	4.2	3.73	4.00444444444444
147	English	3.77	3.83	3.55	3.76	3.5	3.47	3.52	3.83	3.16	3.59888888888889
148	English	4.63	4.4	4.4	4.05	4.36	4.31	4.22	4.23	4.31	4.32333333333333
149	English	3.84	3.88	3.42	3.42	3.65	3.8	3.73	3.5	3.38	3.62444444444444
150	English	4.46	4.22	4	4.51	4.22	4	4.11	4.03	3.85	4.15555555555556
151	English	4.85	4.8	4.61	4.66	4.8	4.76	4.66	4.85	4.52	4.72333333333333
152	English	4.77	4.68	4.68	4.66	4.81	4.68	4.63	4.63	4.54	4.67555555555556
153	English	4.66	4.53	4.39	3.81	4.13	4.18	4.19	4.03	4.03	4.21666666666667
154	English	4.34	4.25	3.8	3.92	4.02	3.94	3.98	3.95	3.89	4.01
155	English	4.65	4.65	4.68	4.21	4.32	4.35	4.32	4.23	4.2	4.40111111111111
156	English	4.3	4.15	4.23	4.38	4.23	4.23	4.23	4.38	4.41	4.28222222222222
157	English	4.83	4.83	4.75	4.75	4.83	4.83	4.66	4.58	4.58	4.73777777777778
158	English	4.78	4.68	4.78	4.63	4.68	4.68	4.57	4.73	4.57	4.67777777777778
159	English	4.21	4.26	4.36	4.31	4.15	4.21	4.1	4.15	4	4.19444444444444
160	English	5	4.94	4.72	4.58	4.88	4.77	4.72	4.77	4.72	4.78888888888889
161	English	4.66	4.5	4.58	4.08	4.25	4.58	4.41	4.5	4	4.39555555555556
162	English	3.35	3.38	2.88	3.44	3.44	3.38	3.27	3.38	3	3.28
163	English	4.27	3.9	4	4.09	4	3.9	4.09	3.81	3.9	3.99555555555556
164	English	4.8	4.5	4.4	4.6	4.7	4.7	4.7	4.5	4.5	4.6
165	English	4.75	4.62	4.45	4.45	4.41	4.5	4.45	4.25	4.25	4.45888888888889
166	English	4.61	4.66	4.85	4.33	4.57	4.61	4.52	4.61	4.33	4.56555555555556
167	English	4.73	4.53	4.8	4.8	4.73	4.6	4.6	4.73	4.6	4.68
168	English	4.06	4.06	4.12	4	4.31	4.12	3.93	4.12	3.64	4.04
169	English	4.09	4.13	3.86	3.76	3.9	3.86	3.68	4	3.86	3.90444444444444
170	English	4.8	4.84	4.76	4.7	4.72	4.8	4.8	4.68	4.68	4.75333333333333
171	English	4.78	4.42	3.94	4.47	4.57	4.15	4.26	4.68	4.36	4.40333333333333
172	English	4.68	4.7	4.25	4.45	4.65	4.2	4.35	4.7	4.25	4.47
173	English	4.94	4.9	4.8	4.55	4.95	4.8	4.85	4.95	4.85	4.84333333333333
174	English	4.62	4.46	4.46	4.37	4.5	4.43	4.46	4.53	4.53	4.48444444444444
175	English	4.84	4.76	4.92	4.76	4.84	4.84	4.76	4.76	4.61	4.78777777777778
176	English	4.78	4.64	4.78	4.78	4.71	4.71	4.64	4.57	4.64	4.69444444444444
177	English	3.91	4.16	4.33	3.75	4.27	4.33	4.25	4.16	4.08	4.13777777777778
178	English	4.83	4.83	4.75	4.75	4.91	4.75	4.83	4.75	4.58	4.77555555555556
179	English	3.53	3.76	3.76	3.76	3.76	3.84	3.69	3.76	3.84	3.74444444444444
180	English	3.85	3.57	3.64	4.2	4.07	4.07	4.28	4.23	4.28	4.02111111111111
181	English	3.93	3.73	3.53	4	4.13	4.2	3.8	4.26	3.8	3.93111111111111
182	English	4.76	4.46	4.53	4.72	4.69	4.76	4.69	4.69	4.38	4.63111111111111
183	English	4.13	4.06	3.93	4.2	4.13	3.93	4	4.4	3.93	4.07888888888889
184	English	4.72	4.36	4.27	4.45	4.81	4.72	4.72	4.72	4.72	4.61
185	English	4.16	3.66	3.91	4.18	4.16	4.08	3.91	4	3.83	3.98777777777778
186	English	4.66	4.46	4.53	4.53	4.66	4.66	4.8	4.53	4.53	4.59555555555556
187	English	4.86	4.66	4.73	4.73	4.73	4.73	4.8	4.6	4.6	4.71555555555556
188	English	4.72	4.63	4.18	4.6	4.54	4.45	4.36	4.72	4.5	4.52222222222222
189	English	4.76	4.53	4.53	4.54	4.84	4.38	4.38	4.69	4.53	4.57555555555556
190	English	4.88	4.44	4.44	4.5	4.88	4.66	4.44	4.77	4.44	4.60555555555556
191	English	4.68	4.5	4.63	4.09	4.63	4.5	4.5	4.68	4.5	4.52333333333333
192	English	4.31	4.5	3.82	4.29	4.29	4.35	4.41	4.29	4.17	4.27
193	English	4.7	4.41	4.35	4.43	4.64	4.52	4.47	4.37	4.29	4.46444444444444
194	English	4.38	4.44	4.27	4.16	4.33	4.22	4.33	4.33	4.11	4.28555555555556
195	English	4.21	3.73	3.89	4	3.89	4	3.89	3.94	3.68	3.91444444444444
196	English	4.33	4.05	3.83	4.11	3.94	3.94	3.83	4	3.44	3.94111111111111
197	English	4.33	4	3.73	4.13	4.13	3.86	3.73	4.26	3.73	3.98888888888889
198	English	4.52	4.57	4.31	4.47	4.26	4.47	4.52	4.42	4.26	4.42222222222222
199	English	4.3	4.3	4.2	4.5	4.3	4.2	4.1	4.15	3.95	4.22222222222222
200	English	4.42	4.42	4.15	4.21	4.36	4.31	4.15	4.47	4.1	4.28777777777778
201	English	4.18	4	3.43	4.25	3.87	3.93	3.81	4.25	3.68	3.93333333333333
202	English	4.63	4.72	4.09	4.36	4.27	4.18	4.27	4.54	3.9	4.32888888888889
203	English	4	3.75	3.75	3.87	3.93	3.81	3.8	4.06	3.62	3.84333333333333
204	English	3.77	3.74	3.93	3.74	3.51	3.74	3.8	3.54	3.41	3.68666666666667
205	English	4.42	4.57	4.71	4.28	4.14	4.57	4.28	4.28	4.14	4.37666666666667
206	English	4.8	4.6	4.7	4.7	4.7	4.8	4.8	4.7	4.6	4.71111111111111
207	English	4.75	4.5	4.37	4.5	4.25	4	4	3.37	3.87	4.17888888888889
208	English	4.54	4.54	4.45	4.36	4	4.18	4.27	3.81	4	4.23888888888889
209	English	4.2	4.3	4.4	3.8	4	3.9	4.1	3.7	3.4	3.97777777777778
210	English	5	4.77	4.66	4.11	5	4.66	4.66	4.88	4.62	4.70666666666667
211	English	3.8	4	3.8	4.2	3.6	4.2	4.2	3.6	3	3.82222222222222
212	English	4	4.2	3.4	4	4	4	4	4.2	3.6	3.93333333333333
213	English	4.84	4.92	4.61	4.69	4.76	4.3	4.61	4.76	4.38	4.65222222222222
214	English	4.5	4.2	4.3	4.1	4.3	4.6	4.4	4	3.8	4.24444444444444
215	English	3.9	4	2.9	4.1	3.9	3.9	3.8	4.4	3.7	3.84444444444444
216	English	3.9	4	2.9	4.1	3.9	3.9	3.8	4.4	3.7	3.84444444444444
217	English	4.8	4.8	4	4.66	4.7	4.3	4.6	4.7	4.6	4.57333333333333
218	English	4	4.58	4.58	4.08	3.83	4.25	4.16	3.5	3.33	4.03444444444444
219	English	5	4.8	4.3	4.7	4.8	4.4	4.3	4.8	4.8	4.65555555555556
220	English	3.63	3.5	3.47	3.2	3.25	3.57	3.42	2.91	3.08	3.33666666666667
221	English	3.34	3.12	3.14	3.36	3.1	3.32	3.16	2.9	2.96	3.15555555555556
222	English	4.72	4.72	4.79	4.11	4.44	4.56	4.54	4.41	4.35	4.51555555555556
223	English	4.54	4.27	4.09	4.36	4.45	4.36	4.45	4.36	4.18	4.34
224	English	3.73	3.46	2.86	3.86	3.73	3.66	3.6	3.66	3.2	3.52888888888889
225	English	3.13	2.86	2.6	2.93	3.2	3.13	2.93	3.26	2.8	2.98222222222222
226	English	4.29	4.35	4.23	3.87	4.23	4.11	4.11	4.23	3.94	4.15111111111111
227	English	4.41	4.47	4.35	4.05	4.29	4.35	4.31	4.41	4.23	4.31888888888889
228	English	4.61	4.48	4.22	4.1	4.45	4.45	4.45	4.45	4.32	4.39222222222222
229	English	4.5	4.4	4.4	4.3	4.2	4.5	4.3	4.3	4.2	4.34444444444444
230	English	4.96	4.88	4.65	4.69	4.61	4.69	4.65	4.61	4.57	4.70111111111111
231	English	4.26	4.2	4.06	4	4.4	4.33	4.21	4.2	4.06	4.19111111111111
232	English	4.64	4.64	4.78	4.85	4.42	4.57	4.5	4.35	4.21	4.55111111111111
233	English	4.14	4.14	4	3.8	4.14	3.95	4	4	3.71	3.98666666666667
234	English	3.66	3.91	3.83	3.33	3.91	4	4	3.83	3.41	3.76444444444444
235	English	4.94	4.76	4.41	4.58	4.88	4.82	4.64	4.82	4.82	4.74111111111111
236	English	4.8	4.8	4.86	4.66	4.8	4.6	4.66	4.85	4.6	4.73666666666667
237	English	4.66	4.5	4.61	4.5	4.55	4.66	4.5	4.61	4.5	4.56555555555556
238	English	4.16	4.25	3.58	3.91	4.08	3.91	3.66	4.25	4	3.97777777777778
239	English	4.66	4.77	4.72	4.27	4.55	4.66	4.66	4.5	4.27	4.56222222222222
240	English	4.64	4.7	4.7	4.6	4.64	4.64	4.52	4.58	4.52	4.61555555555555
241	English	5	4.75	4.5	4.75	4.87	4.75	4.87	5	4.85	4.81555555555556
242	English	4.16	4.08	4.16	3.91	3.91	4.25	3.91	4.16	3.5	4.00444444444444
243	English	4.05	4.05	4.22	4.55	3.88	4.33	4.11	4.05	3.72	4.10666666666667
244	English	4.44	4.5	4.27	4.55	4.22	4.27	4.11	4.41	4.05	4.31333333333333
245	English	4.77	4.94	4.72	4.38	4.77	4.83	4.77	4.88	4.66	4.74666666666667
246	English	4.8	4.9	4.71	4.38	4.8	4.76	4.71	4.9	4.76	4.74666666666667
247	English	4.23	3.92	3.76	3.91	4.07	4.23	3.92	4.23	3.92	4.02111111111111
248	English	3.73	3.73	3.78	4	4	4.2	3.71	4.06	3.78	3.88777777777778
249	English	4.8	4.6	4.33	4.86	4.66	4.73	4.66	4.64	4.53	4.64555555555556
250	English	2.14	2	2	3	2.21	2.5	2.21	2.42	1.92	2.26666666666667
251	English	3.92	3.71	3.92	3.21	3.71	3.85	4.07	3.92	3.57	3.76444444444444
252	English	4.7	4.8	4.5	4.8	5	4.7	4.5	4.9	4.7	4.73333333333333
253	English	3.85	3.64	3.92	3.75	3.71	3.78	3.92	3.64	3	3.69
254	English	3.54	3.25	2.5	3.72	3.66	3.66	3.25	3.58	3.16	3.36888888888889
255	English	4.57	4.21	3.85	4.28	4.53	4.2	4.33	4.5	4.42	4.32111111111111
256	English	4.73	4.06	3.93	4.66	4.66	3.93	4.2	4.86	4.66	4.41
257	English	4.73	4.06	3.93	4.66	4.66	3.93	4.2	4.86	4.66	4.41
258	English	4.53	4	4.2	4.27	4.4	4.06	4.13	4.4	4.13	4.23555555555556
259	English	3.64	3.42	3.71	3.54	3.78	4	3.71	4	3.42	3.69111111111111
260	English	4.92	4.53	4.69	4.66	4.84	4.69	4.69	4.75	4.3	4.67444444444444
261	English	5	4.81	4.45	4.9	5	4.9	4.81	4.9	4.9	4.85222222222222
262	English	4.25	4.33	4.58	4.2	4.5	4.58	4.25	4.41	4.18	4.36444444444444
263	English	4.42	4.21	4.28	4.27	4.28	4.42	4.5	4.42	4.14	4.32666666666667
264	English	4.62	4.37	4.62	4.5	4.5	4.37	4.5	4.5	4.37	4.48333333333333
265	English	2.81	2.9	2.72	3.4	3	3	2.81	3.36	3	3
266	English	4.66	4.53	4.13	4.42	4.46	4.53	4.73	4.4	4.13	4.44333333333333
267	English	4.36	4	3.9	4.27	4.54	4.45	4.45	4.4	4.3	4.29666666666667
268	English	4.9	4.72	4.72	4.8	4.9	4.81	4.72	4.9	4.81	4.80888888888889
269	English	3.45	3.18	3	3.85	3.54	3.36	3.81	3.63	3.18	3.44444444444444
270	English	5	4.77	4.44	5	5	4.77	4.77	4.88	4.77	4.82222222222222
271	English	4.9	4.36	3.9	4.71	4.72	4.54	4.36	4.9	4.72	4.56777777777778
272	English	4.4	4.3	3.9	4.16	4.5	4	4.22	4.4	3.7	4.17555555555556
273	English	5	5	4.9	4.9	5	4.9	4.72	5	5	4.93555555555556
274	English	4.91	4.83	4.75	4.75	4.83	4.83	4.58	4.75	4.83	4.78444444444444
275	English	5	4.9	4.7	4.3	4.9	4.8	5	4.9	4.9	4.82222222222222
276	English	3.5	3.5	3.5	4	3.33	4.16	4	2.83	3	3.53555555555556
277	English	3.5	3.5	3.5	4	3.33	4.16	4	2.83	3	3.53555555555556
278	English	5	4.63	4.81	4.54	4.9	4.63	4.63	4.9	4.81	4.76111111111111
279	English	5	4.63	4.81	4.54	4.9	4.63	4.63	4.9	4.81	4.76111111111111
280	English	4.66	4.26	4.46	4.6	4.4	4.46	4.26	4.53	4.06	4.41
281	English	4.33	4.33	3.66	3.33	4	4.33	4.33	4.33	4	4.07111111111111
282	English	3.42	3.5	3	4	3.5	3	3.42	3.42	3.57	3.42555555555556
283	English	5	5	5	4	5	4.75	5	4.75	4.75	4.80555555555556
284	English	5	5	4.83	4.5	5	5	5	4.8	4.83	4.88444444444444
285	English	5	5	5	5	5	5	5	5	5	5
286	English	4	4	4	2	4.33	4.5	4.33	4	4	3.90666666666667
287	English	4	4	4.4	4.2	4	4.4	4.2	4.2	3.8	4.13333333333333
288	English	3.61	3.69	3.92	4.38	3.69	3.84	3.53	3.61	3.38	3.73888888888889
289	English	4.54	4.27	4.09	4.63	4.36	4.36	4.44	4.45	4.18	4.36888888888889
290	English	3.88	3.76	3.7	4.17	4	4.17	4	3.94	3.76	3.93111111111111
291	English	4.57	4.57	4.52	4.31	4.26	4.42	4.52	4.36	4.36	4.43222222222222
292	English	4.61	4.38	4.5	4.44	4.11	4.33	4.27	4	3.88	4.28
293	English	4.62	4.12	3.87	4.43	4.25	4.43	4.12	4.68	4.25	4.30777777777778
294	English	4.58	4.29	4.11	4.41	4.41	4.23	4.23	4.41	4.29	4.32888888888889
295	English	5	4.66	4.66	4.66	4.75	4.75	4.83	4.91	4.83	4.78333333333333
296	English	4.75	4.75	4.87	4.75	4.62	4.87	4.75	4.75	4.62	4.74777777777778
297	English	3.46	3.6	3.64	3.75	3.39	3.46	3.53	3.17	3.14	3.46
298	English	4.6	4.48	3.92	3.7	4.08	3.8	3.88	4.24	4.04	4.08222222222222
299	English	4.75	4.45	4.45	4.08	4.75	4.66	4.66	4.83	4.62	4.58333333333333
300	English	4.22	3.88	3.88	4.11	4	4.11	3.77	4	3.66	3.95888888888889
301	English	3.73	3.8	3.26	3.93	3.73	3.6	3.6	3.92	3.46	3.67
302	English	4.5	4.51	4.28	4.14	4.45	4.2	4.15	4.59	4.12	4.32666666666667
303	English	4.83	4.83	4.5	4.66	4.41	4.5	4.33	4.66	4	4.52444444444444
304	English	4.25	4.33	4.16	4.33	4.16	4.25	4.33	4	4.08	4.21
305	English	3.83	3.66	3.5	4	3.66	3.66	3.58	3.25	3.41	3.61666666666667
306	English	4.16	3.66	3.66	4.16	4	4	3.83	4	4	3.94111111111111
307	English	3.75	3.75	3.62	3.87	3.87	3.75	3.37	3.62	3.5	3.67777777777778
308	English	4	4	4.16	4.16	3.66	4.16	3.83	3.5	3.66	3.90333333333333
309	English	4.83	4.66	4.33	4.5	4.33	4.16	4	4.33	3.83	4.33
310	English	4.5	4.62	4	4.5	4.5	4.5	4.37	4.25	4.37	4.40111111111111
311	English	4.16	4.08	4.08	3.75	4	4.16	3.91	3.41	3.5	3.89444444444444
312	English	4.71	4.64	4.28	4.42	4.57	4.35	4.35	4.42	4.5	4.47111111111111
313	English	4.27	4.27	4	4	4.09	4.09	4.09	3.9	3.63	4.03777777777778
314	English	4.27	4.36	4.54	3.81	4.09	4.45	4.09	4.27	3.9	4.19777777777778
315	English	4.33	4.16	4.5	3.16	4.33	4.16	4.33	4.16	4.16	4.14333333333333
316	English	4.25	4.25	4.25	4.25	4.25	4.5	4.25	4	4	4.22222222222222
317	English	3.7	3.72	4.09	3.21	3.22	3.81	3.63	2.95	3.16	3.49888888888889
318	English	4.67	4.63	3.65	4.11	4.23	4.15	4.06	4.25	4.1	4.20555555555556
319	English	3.85	4.05	3.66	3.67	3.8	3.7	3.77	3.6	3.61	3.74555555555556
320	English	4.3	4.38	4.15	4.53	4.3	4.53	4.3	4.38	4.07	4.32666666666667
321	English	4.77	4.77	4.44	4.16	4.77	4.44	4.61	4.72	4.66	4.59333333333333
322	English	4.77	4.78	4.63	4.31	4.68	4.68	4.63	4.78	4.47	4.63666666666667
323	English	5	4.5	4.12	4.75	4.62	4.5	4.87	4.62	4.37	4.59444444444444
324	English	4.42	4.52	4.31	4.05	4.42	4.26	4.36	4.47	4.15	4.32888888888889
325	English	3.53	3.33	3.66	3.57	3.33	4.06	3.73	3.4	3.26	3.54111111111111
326	English	4.5	4.61	4.11	3.7	4.61	4.33	4.27	4.61	4.33	4.34111111111111
327	English	4.6	4.5	4.1	4.5	4.1	3.4	4	4.2	4.1	4.16666666666667
328	English	4.6	4.6	4.5	4.5	4.3	4	4.5	4.3	4.3	4.4
329	English	4.87	4.87	4.87	4.62	4.93	4.75	4.87	4.87	4.93	4.84222222222222
330	English	4.68	4.57	4.63	3.89	4.36	4.73	4.63	4.26	4.26	4.44555555555556
331	English	4.18	4.56	4.18	4.18	3.93	4.25	4.25	3.93	3.56	4.11333333333333
332	English	4.62	4.56	4.5	4.68	4.43	4.18	4.31	4.06	4.06	4.37777777777778
333	English	5	4.89	4.31	4.63	4.89	4.57	4.47	4.94	4.63	4.70333333333333
334	English	4.52	4.42	4.57	4.42	4.42	4.47	4.47	4.42	4.23	4.43777777777778
335	English	4.94	4.72	4.83	4.44	4.77	4.72	4.83	4.77	4.66	4.74222222222222
336	English	4.16	4.22	3.88	4.05	4.11	4.05	4.05	4.33	4	4.09444444444444
337	English	4.17	4.17	4.35	4.47	4.29	4.23	4.41	4.29	4	4.26444444444444
338	English	4.66	4.55	4.66	4.61	4.61	4.66	4.66	4.5	4.33	4.58222222222222
339	English	3.41	3.33	3.75	3.81	3.91	3.75	3.58	3.66	3.5	3.63333333333333
340	English	4.66	4.36	4.33	4.45	4.5	4.54	4.18	4.5	3.91	4.38111111111111
341	English	4.78	4.42	4.5	4.64	4.57	4.35	4.53	4.42	4.35	4.50666666666667
342	English	4.85	4.5	4.64	4.6	4.64	4.5	4.64	4.5	4.38	4.58333333333333
343	English	4.26	3.66	3.86	4.33	4.2	4.2	4.2	3.6	4.06	4.04111111111111
344	English	4.46	4.07	4.15	4.46	4.46	4.3	4.23	4.46	4.15	4.30444444444444
345	English	4.83	4.16	4.36	4.81	4.45	4.54	4.63	4.45	4.5	4.52555555555556
346	English	4.4	4.1	4.3	4.55	4.54	4.63	4.63	4.45	4.36	4.44
347	English	5	4.9	4.9	5	5	4.9	4.9	4.9	4.72	4.91333333333333
348	English	4.8	4.46	4.93	4.86	4.66	4.8	4.8	4.46	4.4	4.68555555555556
349	English	4.93	4.85	4.86	4.86	4.93	4.86	4.86	4.86	4.8	4.86777777777778
350	English	4.35	4	4.28	4.5	4.28	4.35	4.35	4.21	4.21	4.28111111111111
351	English	4.33	4.2	4.26	4.38	4.6	4.73	4.6	4.53	4.06	4.41
352	English	4.33	4.2	4.26	4.38	4.6	4.73	4.6	4.53	4.06	4.41
353	English	4.85	4.5	4.71	4.75	4.78	4.71	4.64	4.57	4.78	4.69888888888889
354	English	4.07	3.61	3.46	4.15	3.92	4.07	4.07	3.61	3.76	3.85777777777778
355	English	4.5	4.09	4.27	4.3	4.63	4.45	4.36	4.54	4.18	4.36888888888889
356	English	4.53	4.46	4.14	4.53	4.73	4.6	4.64	4.71	4.6	4.54888888888889
357	English	4.8	4.6	4.66	4.86	4.6	4.73	4.73	4.6	4.6	4.68666666666667
358	English	4.9	4.8	4.4	5	4.7	4.2	4.4	4.8	4.5	4.63333333333333
359	English	4.75	4.75	4.5	4.5	4.62	4.75	4.62	4.62	4.42	4.61444444444444
360	English	4.22	4.11	3.88	4	3.88	4.22	4.11	3.88	4.22	4.05777777777778
361	English	5	4.8	4.8	4.4	4.8	5	5	4.8	4.8	4.82222222222222
362	English	4	4.18	3.27	4	4.36	4.72	4.27	4.09	3.72	4.06777777777778
363	English	4.41	4.25	3.75	4.08	4.33	4.33	4.25	4.41	4.08	4.21
364	English	4.5	4.5	4.6	4.4	4.5	4.4	4.3	4.6	4.3	4.45555555555556
365	English	3.65	3.52	3.75	3.61	3.57	3.66	3.47	3.76	3.42	3.60111111111111
366	English	4.52	4	4.26	3.95	4.43	4.21	4.34	4.47	4.26	4.27111111111111
367	English	4	4.25	4.12	4.25	4.12	4.5	4.25	4	4	4.16555555555556
368	English	4.48	4.27	3.96	4.17	4.17	4.2	4.2	4.14	4.1	4.18777777777778
369	English	4.76	4.76	4.3	4.07	4.76	4.53	4.61	4.69	4.46	4.54888888888889
370	English	4.93	4.6	4.46	4.26	4.6	4.46	4.46	4.53	4.33	4.51444444444444
371	English	3.66	3.66	3.33	3.66	3.66	3.66	3.66	3.66	3.66	3.62333333333333
372	Psychology	4.75	4.75	4.75	4.83	4.66	4.75	4.66	4.16	4.08	4.59888888888889
373	Psychology	4.52	4.23	4.33	4.28	4.14	4.14	4.14	4.23	4.09	4.23333333333333
374	Psychology	3.61	3.28	2.85	4.14	3.85	3.57	3.5	3.7	3.3	3.53333333333333
375	Psychology	4.71	4.78	4	4.42	4.35	4.07	4.28	4.35	4.28	4.36
376	Psychology	4.6	4.45	4.3	4.75	4.2	4.4	4.4	4.25	4.15	4.38888888888889
377	Psychology	4.36	4.4	4.2	4.24	4	3.92	3.96	4.12	3.52	4.08
378	Psychology	4.71	4.6	4.21	4.53	4.06	4.33	4.2	4.4	3.86	4.32222222222222
379	Psychology	4.5	4.3	4.6	4.8	4.3	4.4	4.3	3.9	4.2	4.36666666666667
380	Psychology	4.71	4.85	4.85	5	4.57	4.71	4.85	4.28	4.42	4.69333333333333
381	Psychology	4.64	4.59	4.52	4.83	4.62	4.63	4.62	4.69	4.53	4.63
382	Psychology	4.82	4.56	4.47	4.56	4.52	4.6	4.65	4.3	4.27	4.52777777777778
383	Psychology	3.57	3.5	3.78	3.42	3.21	3.28	3.28	2.78	3.07	3.32111111111111
384	Psychology	3.52	3.4	3.5	3.77	3.5	3.54	3.5	3.27	3.13	3.45888888888889
385	Psychology	4.62	4.5	4.75	4.62	4.37	4.43	4.37	3.87	4.06	4.39888888888889
386	Psychology	4.66	4.42	4.47	4.23	4.33	4.42	4.33	4.19	4.09	4.34888888888889
387	Psychology	4.33	4	4.04	3.83	3.91	4.2	4.12	3.87	3.79	4.01
388	Psychology	4.66	4.47	4.28	4	4.28	4.33	4.33	4	3.76	4.23444444444444
389	Psychology	4.37	4.33	4.5	3.36	4.01	4.4	4.21	4.14	3.75	4.11888888888889
390	Psychology	4.28	4.29	4.33	4.14	4.28	4.33	4.3	4.46	4.13	4.28222222222222
391	Psychology	3.95	4	4.31	3.68	3.95	4.1	4.12	4.14	3.87	4.01333333333333
392	Psychology	4.3	4.26	3.9	4.05	4	4.08	4.04	3.87	3.89	4.04333333333333
393	Psychology	4.46	4.52	4.52	3.52	4.18	4.26	4.25	4.3	4.01	4.22444444444444
394	Psychology	3.98	4.09	4.09	3.98	3.79	4.12	4.08	3.61	3.5	3.91555555555556
395	Psychology	4.53	4.34	4.68	4.42	4.19	4.39	4.32	3.42	4.06	4.26111111111111
396	Psychology	4.45	4.45	4.62	4.28	3.97	4.3	4.34	3.14	3.76	4.14555555555556
397	Psychology	4.24	4.13	4.2	3.98	3.98	4.11	4.09	4.16	3.83	4.08
398	Psychology	3.99	4.08	4.21	3.36	3.88	4.04	3.87	4.08	3.59	3.9
399	Psychology	3.66	3.66	3.68	3.4	3.57	3.8	3.73	3.56	3.33	3.59888888888889
400	Psychology	4.36	4.24	4.22	4.38	4.17	4.32	4.27	4.25	4.01	4.24666666666667
401	Psychology	4.29	4.11	4.11	4.52	4.12	4.11	4.17	3.29	3.88	4.06666666666667
402	Psychology	5	4.75	4.75	4.5	4.41	4.58	4.41	4.5	4.41	4.59
403	Psychology	4.14	3.78	3.76	3.42	3.64	3.92	3.71	3.64	3.71	3.74666666666667
404	Psychology	2.86	2.66	3.06	2.4	2.93	2.73	3	2.4	2.4	2.71555555555556
405	Psychology	3.94	4.07	4.33	4.35	4.01	4.4	4.25	4.01	3.74	4.12222222222222
406	Psychology	4.35	4.47	3.67	3.68	4.17	4.02	3.99	4.35	3.96	4.07333333333333
407	Psychology	4.8	4.73	4.53	4.87	4.53	4.61	4.53	4.46	4.57	4.62555555555556
408	Psychology	4.66	4.53	4.75	4.23	3.97	4.43	4.31	3.23	3.79	4.21111111111111
409	Psychology	5	4.85	4.85	5	4.78	4.78	4.85	4.57	4.5	4.79777777777778
410	Psychology	4.81	4.27	4.63	4.4	4.45	5	4.9	4.27	4.72	4.60555555555556
411	Psychology	4.47	4.54	4.47	3.87	4	4.18	4.16	4.02	3.73	4.16
412	Psychology	3	2.75	2.25	3.75	3.12	2.75	2.75	3	2.37	2.86
413	Psychology	4.41	4.41	4.04	4.32	4.26	4.21	4.15	4.17	4.1	4.23
414	Psychology	4.87	4.68	4.43	4.62	4.62	4.62	4.62	4.62	4.31	4.59888888888889
415	Psychology	4.46	4.35	4.4	3.92	4.08	4.27	4.13	4.27	3.79	4.18555555555556
416	Psychology	4.05	3.58	4	4.35	4.11	4.47	4.29	3.52	3.82	4.02111111111111
417	Psychology	4.81	4.75	4.66	4.74	4.72	4.63	4.64	4.77	4.51	4.69222222222222
418	Psychology	4.75	5	4.75	4.5	4.75	5	4.75	5	4.25	4.75
419	Psychology	4.21	4.05	4.15	3.78	3.73	4.1	4.1	3.57	4	3.96555555555556
420	Psychology	2.98	3.14	2.85	3.67	3.08	3.28	3.26	3.23	2.95	3.16
421	Psychology	4.43	4.38	4.69	4.29	3.98	4.34	4.33	3.25	3.81	4.16666666666667
422	Psychology	4.75	4.61	4.67	4.16	4.46	4.46	4.47	4.43	4.17	4.46444444444444
423	Psychology	4.57	4.43	4.14	4.57	4.57	4.29	4.57	4.57	4.29	4.44444444444444
424	Psychology	4.94	4.76	4.59	4.76	4.76	4.47	4.65	4.69	4.47	4.67666666666667
425	Psychology	4.78	4.61	4.61	4.78	4.61	4.56	4.56	4.67	4.47	4.62777777777778
426	Psychology	4.38	4.24	4.38	4	4.1	4.05	3.9	3.95	3.71	4.07888888888889
427	Psychology	4.91	4.73	4.91	4.73	4.82	5	5	4.55	4.55	4.8
428	Psychology	4.41	4.28	3.93	4.22	4.33	4.11	4.02	4.61	4	4.21222222222222
429	Psychology	4.65	4.64	4.47	4.85	4.55	4.66	4.59	4.54	4.38	4.59222222222222
430	Psychology	4.2	3.6	4.4	4.2	3.8	4	4.2	3.2	3.6	3.91111111111111
431	Psychology	4.21	3.71	3.21	2.93	3.57	3.57	3.57	3.5	3.21	3.49777777777778
432	Psychology	4.73	4.55	4.27	4.18	4.73	4.36	4.45	4.64	4.36	4.47444444444444
433	Psychology	3.94	3.88	3.71	3.88	3.65	3.82	3.94	3.53	3.47	3.75777777777778
434	Psychology	4.83	5	5	5	4.83	5	4.83	4.83	4.83	4.90555555555556
435	Psychology	4.32	4.26	4.21	4.05	4.35	4.4	4.56	4.4	4.3	4.31666666666667
436	Psychology	4.68	4.37	4.58	4.47	4.26	4.42	4.28	4.22	4.32	4.4
437	Psychology	4.88	4.88	4.71	4.69	4.82	4.59	4.65	4.59	4.53	4.70444444444444
438	Psychology	4.41	4.49	4.53	4.02	4.26	4.34	4.18	4.42	3.96	4.29
439	Psychology	4.22	4.21	4.52	4.49	4.31	4.42	4.42	4.44	4.03	4.34
440	Psychology	4.53	4.69	3.97	3.85	4.38	4.21	4.21	4.65	4.22	4.30111111111111
441	Psychology	4.04	4.07	4.26	3.5	3.63	4	3.91	3.45	3.51	3.81888888888889
442	Psychology	4.57	4.53	4.61	4.16	4.21	4.31	4.36	4.21	4.01	4.33
443	Psychology	4.37	4.35	4.52	4.09	4	4.15	4.17	3.78	3.72	4.12777777777778
444	Psychology	4.68	4.57	4.78	4.53	4.17	4.41	4.37	3.54	3.91	4.32888888888889
445	Psychology	4.75	4.63	4.83	4.53	4.25	4.48	4.42	3.63	4.01	4.39222222222222
446	Psychology	5	4.92	5	5	5	4.92	5	4.92	4.85	4.95666666666667
447	Psychology	4.54	4.33	4.38	4.02	4.11	4.34	4.22	4.29	3.75	4.22
448	Psychology	4.17	4.09	4.16	3.58	3.94	4.01	3.95	4.21	3.75	3.98444444444444
449	Psychology	4.56	4.53	4.68	4.4	4.03	4.45	4.4	3.39	3.86	4.25555555555556
450	Psychology	4.54	4.47	4.71	4.37	4.15	4.43	4.37	3.37	3.88	4.25444444444444
451	Psychology	4.55	4.33	4.18	4.67	4.64	4.73	4.64	4.67	4.5	4.54555555555556
452	Psychology	4.48	4.39	4.38	3.65	4.12	4.29	4.23	4.32	3.77	4.18111111111111
453	Psychology	4.19	4.21	4.31	3.65	3.96	4.13	4.08	4.05	3.61	4.02111111111111
454	Psychology	4.71	4.71	4.76	4.76	4.71	4.88	4.76	4.06	4.18	4.61444444444444
455	Psychology	4.96	4.67	4.46	4.67	4.5	4.33	4.5	4.79	4.21	4.56555555555556
456	Psychology	4.44	4.44	3.83	4.17	4.33	4.22	4.22	4.5	4.12	4.25222222222222
457	Psychology	4.86	4.95	4.86	4.71	4.77	4.73	4.86	4.77	4.77	4.80888888888889
458	Psychology	4.63	4.63	4.37	4.28	4.42	4.11	4.28	4.41	4.06	4.35444444444444
459	Psychology	4.57	4.49	4.23	4.58	4.39	4.38	4.32	4.41	4.21	4.39777777777778
460	Psychology	4.53	4.41	4.65	4.41	4.41	4.53	4.47	3.94	4.35	4.41111111111111
461	Psychology	4	3.92	3.92	3.75	4	4.08	4.15	3.38	3.77	3.88555555555556
462	Psychology	3.59	3.55	3.61	3.4	3.34	3.68	3.6	3.25	3.14	3.46222222222222
463	Psychology	4.59	4.52	4.28	4.8	4.61	4.49	4.55	4.64	4.35	4.53666666666667
464	Psychology	4.22	4.28	3.78	3.89	3.89	3.83	3.72	3.72	3.67	3.88888888888889
465	Psychology	4.2	3.6	3.6	4.2	4.1	4.1	4.22	4.2	4.1	4.03555555555556
466	Psychology	4.11	3.95	4.16	4.05	3.89	4.16	4.11	3.37	3.89	3.96555555555556
467	Psychology	4.17	3.94	4.33	4	3.83	4.17	4.22	3.72	3.72	4.01111111111111
468	Psychology	4.6	4.6	4.4	4.8	4.6	5	4.8	4.8	3.8	4.6
469	Psychology	2.76	3.29	3	3.06	2.94	3.35	3.35	2.82	2.88	3.05
470	Psychology	4.55	4.15	4.15	4.15	4.35	4.3	4.45	4.35	4.05	4.27777777777778
471	Psychology	4.89	4.78	4.78	4.38	4.67	4.89	4.89	4.67	4.56	4.72333333333333
472	Psychology	4.72	4.44	4.53	4	4.65	4.55	4.6	4.63	4.45	4.50777777777778
473	Psychology	4.79	4.7	4.69	4.36	4.61	4.63	4.55	4.58	4.24	4.57222222222222
474	Psychology	3.74	3.81	3.74	3.75	3.75	4.03	3.82	3.78	3.38	3.75555555555556
475	Psychology	3.69	3.35	3.83	3.76	3.54	4.06	3.87	3.48	3.22	3.64444444444444
476	Psychology	4.18	4.42	3.76	3.58	4.01	3.92	3.93	4.31	3.68	3.97666666666667
477	Psychology	4.36	4.46	4.71	3.94	4.06	4.36	4.26	3.88	3.79	4.20222222222222
478	Psychology	4.36	4.55	4.58	4	4.08	4.3	4.23	4.22	3.99	4.25666666666667
479	Psychology	3.46	3.6	2.93	3.97	3.59	3.51	3.64	3.49	3.3	3.49888888888889
480	Psychology	4.43	4.35	4.63	4.19	3.98	4.29	4.32	3.29	3.64	4.12444444444444
481	Psychology	4.93	4	3.93	4.92	4.93	4.57	4.43	4.71	4.43	4.53888888888889
482	Psychology	4.18	4.09	4.02	3.92	4.06	4.02	3.98	4.2	3.9	4.04111111111111
483	Psychology	4.14	4.13	4.09	3.61	3.95	3.94	3.9	4.1	3.69	3.95
484	Psychology	4.71	4.59	4.82	4.94	4.59	4.88	4.76	4.35	4.18	4.64666666666667
485	Psychology	4.9	4.81	4.67	4.86	4.86	4.67	4.8	4.85	4.75	4.79666666666667
486	Psychology	4.82	4.58	4.45	4.82	4.75	4.58	4.58	4.75	4.55	4.65333333333333
487	Psychology	4.38	4.06	4.19	4.44	4.25	4.44	4.44	4.13	4.25	4.28666666666667
488	Psychology	4.77	4.23	4.38	4.69	4.38	4.62	4.62	3.85	4.31	4.42777777777778
489	Psychology	4.78	4.68	4.64	4.88	4.72	4.7	4.68	4.68	4.53	4.69888888888889
490	Psychology	4.56	4.22	4.22	4.11	4.33	4.22	4.44	3.89	4	4.22111111111111
491	Psychology	4.22	4.11	4.22	3.44	3.89	4.22	4.11	3.78	3.56	3.95
492	Psychology	4.05	3.75	3.95	4.15	4.15	4.2	4.05	3.9	3.55	3.97222222222222
493	Psychology	4.22	3.96	4.22	4.55	4.3	4.36	4.3	3.9	3.96	4.19666666666667
494	Psychology	4.88	4.5	4.56	4.69	4.56	4.56	4.56	4.5	4.44	4.58333333333333
495	Psychology	4.9	4.62	4.67	4.48	4.62	4.81	4.81	4.6	4.33	4.64888888888889
496	Psychology	3.38	3.31	2.77	3.92	3.69	3.69	3.54	3.23	3.54	3.45222222222222
497	Psychology	4.67	4.5	4.67	4.67	4.5	4.61	4.44	4.22	4.11	4.48777777777778
498	Psychology	4.43	4.09	4.14	3.8	3.82	4.06	3.97	3.63	3.51	3.93888888888889
499	Psychology	4.29	4.44	4.42	4.15	4.26	4.27	4.27	4.3	3.88	4.25333333333333
500	Psychology	4.22	4.17	4.09	4.56	4.28	4.45	4.29	4.35	3.99	4.26666666666667
501	Psychology	4.35	4.42	3.52	3.98	4.17	4.05	3.9	4.35	3.92	4.07333333333333
502	Psychology	4.15	4.2	4.33	3.58	3.81	4.01	4.03	3.64	3.59	3.92666666666667
503	Psychology	4.28	4.29	4.19	3.59	4.07	4.1	4.1	4.13	3.71	4.05111111111111
504	Psychology	4.44	4.5	4.17	4	4.22	4.11	4.11	4.28	3.67	4.16666666666667
505	Psychology	3.51	3.92	3.8	3.49	3.38	3.72	3.45	3.49	3.1	3.54
506	Psychology	4.71	4.62	4.8	4.32	4.11	4.45	4.36	3.53	3.91	4.31222222222222
507	Psychology	4.49	4.37	4.58	4.09	3.87	4.25	4.25	3.29	3.77	4.10666666666667
508	Psychology	4.28	3.64	3.57	4.25	4.42	3.92	4	4.35	4.14	4.06333333333333
509	Psychology	4.5	4.31	4.36	4.08	4.1	4.34	4.29	4.15	3.89	4.22444444444444
510	Psychology	4.36	4.14	4.23	4.15	3.92	4.17	4.1	4.03	3.59	4.07666666666667
511	Psychology	4.83	5	4.83	5	4.83	5	5	5	5	4.94333333333333
512	Psychology	4.57	4.64	4.64	4	4.28	4.28	4.28	4.35	4.07	4.34555555555556
513	Psychology	3.81	4.04	4.04	3.4	3.95	4.18	4	4.18	3.77	3.93
514	Psychology	3.47	3.65	3.95	3.65	3.65	3.65	3.56	3.21	3.17	3.55111111111111
515	English	3.16	3.24	3.08	2.66	3.39	3.66	3.12	3.2	3.04	3.17222222222222
516	English	4.99	4.99	4.94	4.94	4.99	4.88	4.88	4.88	4.83	4.92444444444444
517	English	4.74	4.24	3.74	4.12	4.62	4.24	4.49	4.74	4.49	4.38
518	English	4.92	4.42	4.57	4.59	4.78	4.92	4.78	4.92	4.71	4.73444444444444
519	English	3.78	3.78	3.42	4.36	4.07	3.92	3.92	4.07	3.41	3.85888888888889
520	English	3.92	3.69	3.61	3.89	3.99	3.99	3.99	3.84	3.61	3.83666666666667
521	English	4.56	4.49	4.43	4.49	4.24	4.24	4.24	4.37	3.99	4.33888888888889
522	English	4.33	4.19	3.99	4.49	4.26	4.46	4.53	4.13	4.13	4.27888888888889
523	English	4.84	4.3	4.15	4.45	4.69	4.53	4.38	4.53	4.15	4.44666666666667
524	English	4.68	4.56	4.31	4.73	4.68	4.74	4.56	4.66	4.56	4.60888888888889
525	English	4.78	4.42	4.64	4.66	4.78	4.49	4.57	4.71	4.61	4.62888888888889
526	English	4.59	4.46	4.46	4.76	4.53	4.19	4.33	4.59	4.33	4.47111111111111
527	English	4.93	4.66	4.26	4.83	4.66	4.53	4.33	4.73	4.59	4.61333333333333
528	English	4.15	3.76	3.61	4.08	4.07	4.15	3.92	4.15	3.76	3.96111111111111
529	English	4.71	4.14	4.21	4.53	4.49	4.28	4.42	4.64	4.42	4.42666666666667
530	English	4.73	4.26	4.33	4.58	4.46	4.39	4.19	4.46	4.33	4.41444444444444
531	English	4.66	4.54	4.41	4.58	4.62	4.58	4.66	4.79	4.37	4.57888888888889
532	English	3.91	3.86	3.95	4.26	3.52	3.82	3.65	3.39	3.08	3.71555555555556
533	English	4.07	4.07	3.99	4.03	4.1	4.21	4.32	3.78	3.96	4.05888888888889
534	English	4.73	4.65	4.61	4.34	4.49	4.31	4.47	4.49	4.42	4.50111111111111
535	English	4.49	4.31	3.81	4.09	4.24	3.74	4.12	4.31	3.99	4.12222222222222
536	English	4.64	4.44	4.34	4.49	4.54	4.39	4.31	4.59	4.39	4.45888888888889
537	English	4.29	4.47	4.52	4.17	4.41	4.29	4.29	4.29	4.23	4.32888888888889
538	English	4.82	4.52	4.7	4.64	4.49	4.41	4.58	4.29	4.41	4.54
539	English	4.81	4.81	4.72	4.63	4.36	4.09	4.27	3.79	3.81	4.36555555555556
540	English	4.64	4.82	4.47	4.23	4.47	4.58	4.47	4.64	4.47	4.53222222222222
541	English	4.52	4.47	4.35	4.26	4.41	4.35	4.35	4.44	4.18	4.37
542	English	4.44	4.33	4.33	4.11	4.44	4.33	4.33	4.44	4.22	4.33
543	English	4.29	4.49	4.39	3.89	4.19	4.19	4.09	4.59	3.99	4.23444444444444
544	English	4.52	4.49	4.11	3.96	4.38	4.44	4.34	4.35	4.32	4.32333333333333
545	English	3.91	3.78	3.78	4.16	3.85	4.12	4.05	3.7	3.67	3.89111111111111
546	English	4.24	3.99	3.78	3.42	3.85	4.1	3.96	3.85	3.7	3.87666666666667
547	English	4.23	4.23	4.03	4.15	4.03	4.07	3.96	4.27	3.96	4.10333333333333
548	English	4.23	3.99	3.99	3.99	3.96	3.76	3.76	4.15	3.51	3.92666666666667
549	English	4.49	4.33	4.44	4.44	4.27	4.44	4.38	4.27	4.38	4.38222222222222
550	English	4.44	4.04	4.44	3.74	3.74	4.09	4.14	3.69	3.69	4.00111111111111
551	English	4.26	4.1	4.15	4.36	3.99	3.94	3.84	3.84	4.05	4.05888888888889
552	English	4.57	4.42	4.47	4.47	4.36	4.31	4.36	4.42	4.21	4.39888888888889
553	English	3.82	3.88	3.76	4.23	3.88	3.88	3.88	3.7	3.64	3.85222222222222
554	English	4.37	4.18	4.51	4.03	3.88	4.37	4.03	4.03	3.7	4.12222222222222
555	English	4.35	4.27	4.35	4.43	4.27	4.31	4.19	4.47	4.11	4.30555555555556
556	English	2.25	2.75	2.16	3.66	2.66	3.41	2.91	2.25	2.33	2.70888888888889
557	English	4.8	4.55	4.3	4.4	4.3	4.3	4.25	4.2	4.2	4.36666666666667
558	English	1	1	1	3	1	2	1	1	1	1.33333333333333
559	English	4.54	4.45	4.45	4.45	4.68	4.59	4.54	4.68	4.72	4.56666666666667
560	English	4	3.92	4	4.07	4.15	4.23	4.15	4.15	3.92	4.06555555555556
561	English	4.43	4.37	4.68	4.68	4.37	4.68	4.56	4.43	4.31	4.50111111111111
562	English	4.28	4	3.21	3.78	4.28	3.85	4	4.42	4	3.98
563	English	5	4.6	4.4	3.5	4.7	4.9	4.8	4.7	4.3	4.54444444444444
564	English	4.85	4.21	4.21	3.5	4.71	4.64	4.71	4.5	4.35	4.40888888888889
565	English	4.33	4.33	3.83	4.08	4.25	4.33	4.08	4.66	4.08	4.21888888888889
566	English	4.16	3.83	3.91	4.16	4.16	4	4	4	4	4.02444444444444
567	English	4.84	4.53	4.46	3.84	4.76	4.61	4.61	4.61	4.53	4.53222222222222
568	English	5	5	4.9	4.6	5	4.6	4.6	4.9	4.7	4.81111111111111
569	English	4.64	4.35	4.85	4.71	4.5	4.35	4.35	4.5	4.42	4.51888888888889
570	English	4.33	4.16	4.33	3.83	4.16	4.25	4.25	4.16	3.91	4.15333333333333
571	English	4.61	4.38	4.46	3.46	4.61	4.53	4.53	4.23	4.3	4.34555555555556
572	English	4.52	4.52	4.4	4.52	4.2	4.28	4.24	4	3.76	4.27111111111111
573	English	3.78	4	2.67	3.1	3.85	2.82	3.21	4.32	3.53	3.47555555555556
574	English	4.17	4.17	4.17	2.6	4.05	3.94	3.91	4.11	3.88	3.88888888888889
575	English	3.68	4.12	1.93	3.18	3.75	2.81	2.5	4	3.25	3.24666666666667
576	English	4.06	4	3.68	3.81	3.75	3.87	3.81	3.62	3.62	3.80222222222222
577	English	4.58	4.5	4.25	4.41	4.58	4.58	4.33	4.83	4.08	4.46
578	English	4.65	4.65	4.3	4.5	4.45	4.5	4.35	4.35	4.15	4.43333333333333
579	English	3.46	3.7	3.46	3.8	3.43	3.26	3.36	3.23	3.2	3.43333333333333
580	English	4	4.2	3.2	3.8	4	4	4	4.2	3.4	3.86666666666667
581	English	4.52	4.63	4.42	4.36	4.31	4.36	4.31	4.31	4.21	4.38111111111111
582	English	4.46	4.57	4.28	4.53	4.42	4.5	4.21	4.35	4.07	4.37666666666667
583	English	4.35	4.21	3.92	4.57	4.21	4.28	4.5	4.35	4.07	4.27333333333333
584	English	3.86	3.98	3.68	3.49	3.8	3.87	3.79	3.64	3.65	3.75111111111111
585	English	4.63	4.6	4.5	4.39	4.44	4.53	4.49	4.3	4.28	4.46222222222222
586	English	4.67	4.6	4.5	4.1	4.57	4.5	4.5	4.57	4.42	4.49222222222222
587	English	4.44	4.25	3.92	4.33	4.18	4.14	4.07	4.22	4	4.17222222222222
588	English	4.56	4.37	4.06	4.34	4.25	4.4	4.37	4.25	4.18	4.30888888888889
589	English	4	3.78	3.89	3.96	3.89	4.07	4.03	3.64	3.6	3.87333333333333
590	English	3.57	3.73	2.1	3.21	3.42	2.89	2.84	3.84	2.73	3.14777777777778
591	English	4.68	4.56	4.06	4.31	4.31	4.18	4.31	4.18	3.81	4.26666666666667
592	English	4.38	4.16	4.38	4.33	3.94	4.27	4.11	4	3.88	4.16111111111111
593	English	4.29	4.11	3.94	4	4.05	3.94	3.88	3.94	3.94	4.01
594	English	3.92	3.71	4	4.35	3.92	4.21	4	3.75	3.5	3.92888888888889
595	English	4.88	4.44	4	4.66	4.44	4.44	4.11	4.66	4	4.40333333333333
596	English	4.85	4.85	4.83	5	4.85	4.85	4.85	4.85	4.85	4.86444444444444
597	English	4.63	4.45	3.9	4.45	4.2	4	4.18	4.27	3.9	4.22
598	English	4.4	4.21	4.42	4.26	4.2	4.26	4.13	4	4	4.20888888888889
599	English	4.91	4.69	4.56	4.39	4.56	4.52	4.6	4.73	4.56	4.61333333333333
600	English	4.87	4.5	4.37	4.28	5	4.75	4.5	5	4.71	4.66444444444444
601	English	4.9	4.9	4.7	4.33	4.6	4.3	4.3	4.6	4.4	4.55888888888889
602	English	4.42	4.57	4.71	4.66	5	4.85	4.85	5	4.57	4.73666666666667
603	English	4.7	4.3	4.3	4.44	4.4	4.3	4.55	4.55	4.5	4.44888888888889
604	English	4.92	4.38	4.53	4.75	4.92	4.84	4.61	4.92	4.61	4.72
605	English	5	4.62	4.75	4.75	4.68	4.56	4.56	4.87	4.5	4.69888888888889
606	English	4.6	4.46	4.33	4.5	4.64	4.6	4.4	4.5	4.4	4.49222222222222
607	English	4.35	4.21	4.14	4.3	4.28	4.28	4.28	4.23	4.07	4.23777777777778
608	English	4.66	4.33	4	4.66	4.77	4.44	4.66	4.77	4.66	4.55
609	English	4.85	4.5	4.64	4.64	4.64	4.57	4.57	4.85	4.42	4.63111111111111
610	English	4.86	4.66	4.73	4.8	4.8	4.8	4.66	4.8	4.66	4.75222222222222
611	English	4.63	4.09	4.63	4.63	4.54	4.72	4.54	4.54	4.54	4.54
612	English	4.57	4.57	4.14	4.18	4.64	4.5	4.42	4.69	4.42	4.45888888888889
613	English	4.54	4.27	4.45	4.54	4.36	4.63	4.63	4.4	4.45	4.47444444444444
614	English	4	4.06	4.25	3.75	4.18	4.06	4.12	4.43	4.12	4.10777777777778
615	English	4.78	4.64	4.46	4.61	4.57	4.64	4.28	4.53	4.42	4.54777777777778
616	English	4.84	4.68	4.57	4.31	4.26	4.31	4.26	4.21	4.05	4.38777777777778
617	English	4.21	3.78	3.92	3.92	4.15	3.78	3.71	3.92	3.64	3.89222222222222
618	English	4	3.85	4.14	3.85	3.85	3.85	3.85	3.42	3	3.75666666666667
619	English	4.62	4.5	4.37	4.14	4.5	4.5	4.5	4.5	4.37	4.44444444444444
620	English	4.75	4.3	4.35	4.35	4.3	4.3	4.42	4.31	4.25	4.37
621	English	4.47	4.47	4.17	4.29	4.52	4.52	4.47	4.43	4.35	4.41
622	English	4.9	4.9	4.72	4.62	4.81	4.72	4.8	4.81	4.81	4.78777777777778
623	English	3.92	3.84	3.38	3.75	3.53	3.46	3.08	3.53	2.76	3.47222222222222
624	English	4.25	4.37	3.31	3.26	4.25	3.5	3.62	4.25	3.75	3.84
625	English	4.65	4.6	4.45	4.42	4.7	4.45	4.5	4.63	4.6	4.55555555555556
626	English	4.66	4.33	4.12	4.11	4.22	3.77	3.87	4.44	4	4.16888888888889
627	English	4.42	4.19	4.14	4.14	4.09	4.09	4.04	4.09	3.8	4.11111111111111
628	English	5	5	5	5	5	5	5	4.8	4.8	4.95555555555556
629	English	4.76	4.65	4.42	4.6	4.5	4.52	4.5	4.38	4.15	4.49777777777778
630	English	4.75	4.56	4.73	4.37	4.43	4.75	4.62	4.25	4.25	4.52333333333333
631	English	4.63	4.63	4.68	4.52	4.52	4.63	4.52	4.63	4.26	4.55777777777778
632	English	4.37	4.12	3.37	4.75	4	3.87	3.62	3.87	3.5	3.94111111111111
633	English	4.66	4.66	4.83	3.83	4.83	4.83	4.66	5	4.5	4.64444444444444
634	English	5	4.81	4.83	4.41	4.83	4.83	4.75	5	4.66	4.79111111111111
635	English	4.82	4.82	4.77	4.22	4.48	4.51	4.55	4.44	4.33	4.54888888888889
636	English	4	3.92	3.82	4.12	3.89	4.11	4.12	3.62	3.79	3.93222222222222
637	English	4.52	4.58	4.29	4.56	4.64	4.47	4.64	4.76	4.47	4.54777777777778
638	English	4.94	4.94	4.84	4.47	4.94	4.57	4.68	4.89	4.68	4.77222222222222
639	English	3.35	3.21	3	2.84	3.14	3.28	3.35	3.42	3.15	3.19333333333333
640	English	3.75	3.75	3.2	3.26	3.7	3.55	3.55	4.2	3.6	3.61777777777778
641	English	4.87	4.7	4.51	4.58	4.58	4.45	4.51	4.64	4.4	4.58222222222222
642	English	4.83	4.88	4.77	4.83	4.61	4.44	4.44	4.72	4.5	4.66888888888889
643	English	4.25	4.45	4.1	3.5	4.05	3.5	3.55	4.25	3.75	3.93333333333333
644	English	4.55	4.61	4.33	4.27	4.16	4.22	4.22	4.44	4.38	4.35333333333333
645	English	4.17	4	3.76	4.11	3.76	4	3.82	3.64	3.52	3.86444444444444
646	English	4.94	4.94	4.84	4.78	5	4.78	4.89	4.89	4.78	4.87111111111111
647	English	4.66	4.5	4	4.44	4.5	4.5	4.33	4.5	4.41	4.42666666666667
648	English	3.73	3.68	3.31	4	3.68	3.87	3.81	4.13	3.68	3.76555555555556
649	English	3	3.44	2.94	3.83	2.77	3.33	3	3.38	2.61	3.14444444444444
650	English	4.7	4.41	4.35	4.43	4.64	4.52	4.47	4.37	4.29	4.46444444444444
651	English	4.31	4.5	3.82	4.29	4.29	4.35	4.41	4.29	4.17	4.27
652	English	4.68	4.5	4.63	4.09	4.63	4.5	4.5	4.68	4.5	4.52333333333333
653	English	4.88	4.44	4.44	4.5	4.88	4.66	4.44	4.77	4.44	4.60555555555556
654	English	4.76	4.53	4.53	4.54	4.84	4.38	4.38	4.69	4.53	4.57555555555556
655	English	4.72	4.63	4.18	4.6	4.54	4.45	4.36	4.72	4.5	4.52222222222222
656	English	4.86	4.66	4.73	4.73	4.73	4.73	4.8	4.6	4.6	4.71555555555556
657	English	4.66	4.46	4.53	4.53	4.66	4.66	4.8	4.53	4.53	4.59555555555556
658	English	4.16	3.66	3.91	4.18	4.16	4.08	3.91	4	3.83	3.98777777777778
659	English	4.72	4.36	4.27	4.45	4.81	4.72	4.72	4.72	4.72	4.61
660	English	4.13	4.06	3.93	4.2	4.13	3.93	4	4.4	3.93	4.07888888888889
661	English	4.76	4.46	4.53	4.72	4.69	4.76	4.69	4.69	4.38	4.63111111111111
662	English	3.93	3.73	3.53	4	4.13	4.2	3.8	4.26	3.8	3.93111111111111
663	English	3.85	3.57	3.64	4.2	4.07	4.07	4.28	4.23	4.28	4.02111111111111
664	English	3.53	3.76	3.76	3.76	3.76	3.84	3.69	3.76	3.84	3.74444444444444
665	English	4.83	4.83	4.75	4.75	4.91	4.75	4.83	4.75	4.58	4.77555555555556
666	English	3.91	4.16	4.33	3.75	4.27	4.33	4.25	4.16	4.08	4.13777777777778
667	English	4.78	4.64	4.78	4.78	4.71	4.71	4.64	4.57	4.64	4.69444444444444
668	English	4.84	4.76	4.92	4.76	4.84	4.84	4.76	4.76	4.61	4.78777777777778
669	English	4.62	4.46	4.46	4.37	4.5	4.43	4.46	4.53	4.53	4.48444444444444
670	English	4.94	4.9	4.8	4.55	4.95	4.8	4.85	4.95	4.85	4.84333333333333
671	English	4.68	4.7	4.25	4.45	4.65	4.2	4.35	4.7	4.25	4.47
672	English	4.78	4.42	3.94	4.47	4.57	4.15	4.26	4.68	4.36	4.40333333333333
673	English	4.8	4.84	4.76	4.7	4.72	4.8	4.8	4.68	4.68	4.75333333333333
674	English	4.09	4.13	3.86	3.76	3.9	3.86	3.68	4	3.86	3.90444444444444
675	English	4.06	4.06	4.12	4	4.31	4.12	3.93	4.12	3.64	4.04
676	English	4.73	4.53	4.8	4.8	4.73	4.6	4.6	4.73	4.6	4.68
677	English	4.61	4.66	4.85	4.33	4.57	4.61	4.52	4.61	4.33	4.56555555555556
678	English	4.75	4.62	4.45	4.45	4.41	4.5	4.45	4.25	4.25	4.45888888888889
679	English	4.8	4.5	4.4	4.6	4.7	4.7	4.7	4.5	4.5	4.6
680	English	4.27	3.9	4	4.09	4	3.9	4.09	3.81	3.9	3.99555555555556
681	English	3.35	3.38	2.88	3.44	3.44	3.38	3.27	3.38	3	3.28
682	English	4.66	4.5	4.58	4.08	4.25	4.58	4.41	4.5	4	4.39555555555556
683	English	5	4.94	4.72	4.58	4.88	4.77	4.72	4.77	4.72	4.78888888888889
684	English	4.21	4.26	4.36	4.31	4.15	4.21	4.1	4.15	4	4.19444444444444
685	English	4.78	4.68	4.78	4.63	4.68	4.68	4.57	4.73	4.57	4.67777777777778
686	English	4.83	4.83	4.75	4.75	4.83	4.83	4.66	4.58	4.58	4.73777777777778
687	English	4.3	4.15	4.23	4.38	4.23	4.23	4.23	4.38	4.41	4.28222222222222
688	English	4.65	4.65	4.68	4.21	4.32	4.35	4.32	4.23	4.2	4.40111111111111
689	English	4.34	4.25	3.8	3.92	4.02	3.94	3.98	3.95	3.89	4.01
690	English	4.66	4.53	4.39	3.81	4.13	4.18	4.19	4.03	4.03	4.21666666666667
691	English	4.77	4.68	4.68	4.66	4.81	4.68	4.63	4.63	4.54	4.67555555555556
692	English	4.85	4.8	4.61	4.66	4.8	4.76	4.66	4.85	4.52	4.72333333333333
693	English	4.46	4.22	4	4.51	4.22	4	4.11	4.03	3.85	4.15555555555556
694	English	3.84	3.88	3.42	3.42	3.65	3.8	3.73	3.5	3.38	3.62444444444444
695	English	4.63	4.4	4.4	4.05	4.36	4.31	4.22	4.23	4.31	4.32333333333333
696	English	3.77	3.83	3.55	3.76	3.5	3.47	3.52	3.83	3.16	3.59888888888889
697	English	4.53	4.73	3.53	4.2	4	3.46	3.66	4.2	3.73	4.00444444444444
698	English	4.26	4.33	3.8	4.46	4.33	4.26	4.06	4.46	4.2	4.24
699	English	4.33	4.33	3.41	4.66	4	3.91	3.58	4.25	3.91	4.04222222222222
700	English	4.73	4.6	4.46	4	4.53	4.53	4.53	4.2	4.2	4.42
701	English	4.57	4.64	5	4.64	4.42	4.71	4.64	4.28	4.21	4.56777777777778
702	English	2.83	3.27	3.72	2.33	2.83	3.16	3.16	2.94	2.5	2.97111111111111
703	English	3.78	4.21	4.28	3.64	3.71	3.92	3.85	3.61	3.35	3.81666666666667
704	English	4.34	3.78	3.69	4.26	3.82	4.08	4.09	3.78	3.86	3.96666666666667
705	English	4	4	4	2	4.33	4.5	4.33	4	4	3.90666666666667
706	English	5	5	5	5	5	5	5	5	5	5
707	English	5	5	4.83	4.5	5	5	5	4.8	4.83	4.88444444444444
708	English	5	5	5	4	5	4.75	5	4.75	4.75	4.80555555555556
709	English	3.42	3.5	3	4	3.5	3	3.42	3.42	3.57	3.42555555555556
710	English	4.33	4.33	3.66	3.33	4	4.33	4.33	4.33	4	4.07111111111111
711	English	4.66	4.26	4.46	4.6	4.4	4.46	4.26	4.53	4.06	4.41
712	English	3.18	3.37	3.25	2.93	3.87	3.62	3.43	3.93	3.75	3.48111111111111
713	English	5	4.63	4.81	4.54	4.9	4.63	4.63	4.9	4.81	4.76111111111111
714	English	3.5	3.5	3.5	4	3.33	4.16	4	2.83	3	3.53555555555556
715	English	5	4.9	4.7	4.3	4.9	4.8	5	4.9	4.9	4.82222222222222
716	English	4.91	4.83	4.75	4.75	4.83	4.83	4.58	4.75	4.83	4.78444444444444
717	English	5	5	4.9	4.9	5	4.9	4.72	5	5	4.93555555555556
718	English	4.4	4.3	3.9	4.16	4.5	4	4.22	4.4	3.7	4.17555555555556
719	English	4.9	4.36	3.9	4.71	4.72	4.54	4.36	4.9	4.72	4.56777777777778
720	English	5	4.77	4.44	5	5	4.77	4.77	4.88	4.77	4.82222222222222
721	English	3.45	3.18	3	3.85	3.54	3.36	3.81	3.63	3.18	3.44444444444444
722	English	4.9	4.72	4.72	4.8	4.9	4.81	4.72	4.9	4.81	4.80888888888889
723	English	4.36	4	3.9	4.27	4.54	4.45	4.45	4.4	4.3	4.29666666666667
724	English	4.66	4.53	4.13	4.42	4.46	4.53	4.73	4.4	4.13	4.44333333333333
725	English	2.81	2.9	2.72	3.4	3	3	2.81	3.36	3	3
726	English	4.62	4.37	4.62	4.5	4.5	4.37	4.5	4.5	4.37	4.48333333333333
727	English	4.42	4.21	4.28	4.27	4.28	4.42	4.5	4.42	4.14	4.32666666666667
728	English	4.25	4.33	4.58	4.2	4.5	4.58	4.25	4.41	4.18	4.36444444444444
729	English	5	4.81	4.45	4.9	5	4.9	4.81	4.9	4.9	4.85222222222222
730	English	4.92	4.53	4.69	4.66	4.84	4.69	4.69	4.75	4.3	4.67444444444444
731	English	3.64	3.42	3.71	3.54	3.78	4	3.71	4	3.42	3.69111111111111
732	English	4.53	4	4.2	4.27	4.4	4.06	4.13	4.4	4.13	4.23555555555556
733	English	3.35	3.07	2.57	3.25	3.92	3.71	3.5	4.21	3.42	3.44444444444444
734	English	4.73	4.06	3.93	4.66	4.66	3.93	4.2	4.86	4.66	4.41
735	English	4.57	4.21	3.85	4.28	4.53	4.2	4.33	4.5	4.42	4.32111111111111
736	English	3.54	3.25	2.5	3.72	3.66	3.66	3.25	3.58	3.16	3.36888888888889
737	English	3.85	3.64	3.92	3.75	3.71	3.78	3.92	3.64	3	3.69
738	English	4.7	4.8	4.5	4.8	5	4.7	4.5	4.9	4.7	4.73333333333333
739	English	3.92	3.71	3.92	3.21	3.71	3.85	4.07	3.92	3.57	3.76444444444444
740	English	2.14	2	2	3	2.21	2.5	2.21	2.42	1.92	2.26666666666667
741	English	4.8	4.6	4.33	4.86	4.66	4.73	4.66	4.64	4.53	4.64555555555556
742	English	3.73	3.73	3.78	4	4	4.2	3.71	4.06	3.78	3.88777777777778
743	English	4.23	3.92	3.76	3.91	4.07	4.23	3.92	4.23	3.92	4.02111111111111
744	English	4.8	4.9	4.71	4.38	4.8	4.76	4.71	4.9	4.76	4.74666666666667
745	English	4.77	4.94	4.72	4.38	4.77	4.83	4.77	4.88	4.66	4.74666666666667
746	English	4.44	4.5	4.27	4.55	4.22	4.27	4.11	4.41	4.05	4.31333333333333
747	English	4.05	4.05	4.22	4.55	3.88	4.33	4.11	4.05	3.72	4.10666666666667
748	English	4.16	4.08	4.16	3.91	3.91	4.25	3.91	4.16	3.5	4.00444444444444
749	English	5	4.75	4.5	4.75	4.87	4.75	4.87	5	4.85	4.81555555555556
750	English	4.64	4.7	4.7	4.6	4.64	4.64	4.52	4.58	4.52	4.61555555555555
751	English	4.66	4.77	4.72	4.27	4.55	4.66	4.66	4.5	4.27	4.56222222222222
752	English	4.16	4.25	3.58	3.91	4.08	3.91	3.66	4.25	4	3.97777777777778
753	English	4.66	4.5	4.61	4.5	4.55	4.66	4.5	4.61	4.5	4.56555555555556
754	English	4.8	4.8	4.86	4.66	4.8	4.6	4.66	4.85	4.6	4.73666666666667
755	English	4.94	4.76	4.41	4.58	4.88	4.82	4.64	4.82	4.82	4.74111111111111
756	English	3.66	3.91	3.83	3.33	3.91	4	4	3.83	3.41	3.76444444444444
757	English	4.14	4.14	4	3.8	4.14	3.95	4	4	3.71	3.98666666666667
758	English	4.64	4.64	4.78	4.85	4.42	4.57	4.5	4.35	4.21	4.55111111111111
759	English	4.26	4.2	4.06	4	4.4	4.33	4.21	4.2	4.06	4.19111111111111
760	English	4.96	4.88	4.65	4.69	4.61	4.69	4.65	4.61	4.57	4.70111111111111
761	English	4.5	4.4	4.4	4.3	4.2	4.5	4.3	4.3	4.2	4.34444444444444
762	English	4.61	4.48	4.22	4.1	4.45	4.45	4.45	4.45	4.32	4.39222222222222
763	English	4.41	4.47	4.35	4.05	4.29	4.35	4.31	4.41	4.23	4.31888888888889
764	English	4.29	4.35	4.23	3.87	4.23	4.11	4.11	4.23	3.94	4.15111111111111
765	English	3.13	2.86	2.6	2.93	3.2	3.13	2.93	3.26	2.8	2.98222222222222
766	English	3.73	3.46	2.86	3.86	3.73	3.66	3.6	3.66	3.2	3.52888888888889
767	English	4.54	4.27	4.09	4.36	4.45	4.36	4.45	4.36	4.18	4.34
768	English	4.72	4.72	4.79	4.11	4.44	4.56	4.54	4.41	4.35	4.51555555555556
769	English	3.34	3.12	3.14	3.36	3.1	3.32	3.16	2.9	2.96	3.15555555555556
770	English	3.63	3.5	3.47	3.2	3.25	3.57	3.42	2.91	3.08	3.33666666666667
771	English	5	4.8	4.3	4.7	4.8	4.4	4.3	4.8	4.8	4.65555555555556
772	English	4	4.58	4.58	4.08	3.83	4.25	4.16	3.5	3.33	4.03444444444444
773	English	4.8	4.8	4	4.66	4.7	4.3	4.6	4.7	4.6	4.57333333333333
774	English	3.9	4	2.9	4.1	3.9	3.9	3.8	4.4	3.7	3.84444444444444
775	English	4.5	4.2	4.3	4.1	4.3	4.6	4.4	4	3.8	4.24444444444444
776	English	4.84	4.92	4.61	4.69	4.76	4.3	4.61	4.76	4.38	4.65222222222222
777	English	4	4.2	3.4	4	4	4	4	4.2	3.6	3.93333333333333
778	English	3.8	4	3.8	4.2	3.6	4.2	4.2	3.6	3	3.82222222222222
779	English	5	4.77	4.66	4.11	5	4.66	4.66	4.88	4.62	4.70666666666667
780	English	4.2	4.3	4.4	3.8	4	3.9	4.1	3.7	3.4	3.97777777777778
781	English	4.54	4.54	4.45	4.36	4	4.18	4.27	3.81	4	4.23888888888889
782	English	4.75	4.5	4.37	4.5	4.25	4	4	3.37	3.87	4.17888888888889
783	English	4.8	4.6	4.7	4.7	4.7	4.8	4.8	4.7	4.6	4.71111111111111
784	English	4.42	4.57	4.71	4.28	4.14	4.57	4.28	4.28	4.14	4.37666666666667
785	English	3.77	3.74	3.93	3.74	3.51	3.74	3.8	3.54	3.41	3.68666666666667
786	English	4	3.75	3.75	3.87	3.93	3.81	3.8	4.06	3.62	3.84333333333333
787	English	4.63	4.72	4.09	4.36	4.27	4.18	4.27	4.54	3.9	4.32888888888889
788	English	4.18	4	3.43	4.25	3.87	3.93	3.81	4.25	3.68	3.93333333333333
789	English	4.42	4.42	4.15	4.21	4.36	4.31	4.15	4.47	4.1	4.28777777777778
790	English	4.3	4.3	4.2	4.5	4.3	4.2	4.1	4.15	3.95	4.22222222222222
791	English	4.52	4.57	4.31	4.47	4.26	4.47	4.52	4.42	4.26	4.42222222222222
792	English	4.33	4	3.73	4.13	4.13	3.86	3.73	4.26	3.73	3.98888888888889
793	English	4.33	4.05	3.83	4.11	3.94	3.94	3.83	4	3.44	3.94111111111111
794	English	4.38	4.44	4.27	4.16	4.33	4.22	4.33	4.33	4.11	4.28555555555556
795	English	4.5	4.66	4.5	4.16	4.33	4.5	4.5	4.5	4.66	4.47888888888889
796	English	2.54	3	3.36	3.54	2.54	2.9	2.72	2.54	2.27	2.82333333333333
797	English	4.5	4.75	4	3.75	4.62	4.62	4.37	4.62	4.37	4.4
798	English	4	3.8	3.86	3.53	4.28	4.13	4.06	4.2	3.86	3.96888888888889
799	English	5	5	4.88	4.66	4.88	4.77	5	4.88	4.88	4.88333333333333
800	English	4.9	4.27	4.09	4.72	4.36	4.45	4.45	4	4.36	4.4
801	English	4.9	4.5	4.9	4.3	4.5	4.3	4.6	4.4	4.2	4.51111111111111
802	English	4.28	4.14	4.42	4.6	3.75	3.75	3.75	3.75	3.5	3.99333333333333
803	English	4.5	4.3	4.3	4.37	4	3.9	3.8	3.7	3.75	4.06888888888889
804	English	5	4.9	4.6	4.66	4.9	4.7	4.6	4.9	4.9	4.79555555555556
805	English	4.9	4.7	4.5	4.4	4.9	4.9	4.7	4.9	4.8	4.74444444444444
806	English	3.92	3.78	3.42	4.08	4	3.64	3.85	4.14	3.78	3.84555555555556
807	English	4.91	4.91	4.66	4.63	4.91	4.91	4.91	5	4.83	4.85222222222222
808	English	4.18	4.18	4.27	4.54	4.27	4.18	4.27	4.54	4.27	4.3
809	English	4.83	4.75	4.66	4.91	4.83	4.83	4.75	4.75	4.83	4.79333333333333
810	English	4.83	4.75	4.66	4.91	4.83	4.83	4.75	4.75	4.83	4.79333333333333
811	English	4.36	4.16	4.5	4.66	4.41	4.5	4.33	4.25	4.25	4.38
812	English	4.69	4.46	4.46	4.5	4.69	4.76	4.46	4.61	4.53	4.57333333333333
813	English	4.83	4.75	4.75	4.58	4.75	4.75	4.75	4.83	4.66	4.73888888888889
814	English	4.86	4.53	4.8	4.8	4.73	4.6	4.66	4.66	4.6	4.69333333333333
815	English	4.46	4.6	4.71	4.53	4.73	4.66	4.6	4.93	4.6	4.64666666666667
816	English	4.91	4.66	4.58	4.8	4.91	4.91	4.83	4.91	4.91	4.82444444444444
817	English	4.54	4.41	4.5	4.6	4.7	4.58	4.54	4.73	4.45	4.56111111111111
818	English	4.66	4.41	3.91	4.66	4.41	4.25	4.25	4.5	4.5	4.39444444444444
819	English	4.14	4.07	4	4.42	3.92	4	4.07	4	3.71	4.03666666666667
820	English	3.83	3.5	3.33	4.36	4	4.08	3.66	3.91	3.58	3.80555555555556
821	English	4.71	4.28	4.07	4.57	4.5	4.71	4.42	4.35	4.42	4.44777777777778
822	English	4.4	4.2	4.1	4.4	4.4	4.2	4.2	4.4	3.9	4.24444444444444
823	English	4.9	4.63	4.27	4.63	5	4.45	4.54	4.81	4.9	4.68111111111111
824	English	4.33	4.25	4.08	4.27	4.33	4.58	4.5	4.33	4.08	4.30555555555556
825	English	4.86	4.33	4.53	4.64	4.26	4.2	4.2	4.28	4	4.36666666666667
826	English	4.8	4.53	4.26	4.57	4.8	4.8	4.5	4.66	4.46	4.59777777777778
827	English	4.94	4.94	4.76	4.58	4.94	4.82	4.82	5	4.76	4.84
828	English	4.94	4.94	4.84	4.5	4.94	4.89	4.84	4.94	4.73	4.84
829	English	3.95	3.71	3.85	4	3.9	4.04	4.14	4.09	3.65	3.92555555555556
830	English	4.63	4.52	4.42	4.63	4.57	4.42	4.42	4.38	4.36	4.48333333333333
831	English	4.23	3.76	4	4.42	4.14	3.95	3.9	4.05	3.8	4.02777777777778
832	English	4.63	4.68	4.63	4.78	4.36	4.47	4.47	4.36	4.26	4.51555555555556
833	English	4.75	4.68	4.62	4.68	4.75	4.68	4.62	4.56	4.37	4.63444444444444
834	English	4.35	4.35	4.3	3.55	4.35	4.5	4.4	4.35	4.1	4.25
835	English	4.85	4.71	4.66	4.8	4.76	4.66	4.61	4.7	4.66	4.71222222222222
836	English	4.55	4.3	4.55	4.6	4.35	4.45	4.4	4.25	4.25	4.41111111111111
837	English	4.72	4.09	4.09	4.45	4.18	3.9	4.09	4	4.3	4.20222222222222
838	English	4.88	4.88	5	4.23	4.64	4.82	4.68	4.64	4.64	4.71222222222222
839	English	4.63	4.72	4.86	4.09	4.63	4.59	4.68	4.72	4.4	4.59111111111111
840	English	4.89	4.79	4.84	4.56	4.66	4.71	4.66	4.57	4.55	4.69222222222222
841	English	4.48	4.62	4.52	4.37	4.27	4.35	4.37	4.16	4.24	4.37555555555556
842	English	4.42	4.57	4.85	4.23	4	4.21	4.3	3.71	3.5	4.19888888888889
843	English	4.38	4.46	3.92	3.92	4	3.92	3.92	4	3.76	4.03111111111111
844	English	3.71	3.57	4	3.35	2.85	3.57	3.21	2.85	2.85	3.32888888888889
845	English	4.07	3.69	3.23	4	4	3.76	3.76	4.3	3.76	3.84111111111111
846	English	4.23	4.29	3.82	3.64	4.05	4.05	4	4.11	3.87	4.00666666666667
847	English	3.69	4.15	3.92	3.53	3.38	3.61	3.84	3.69	3.38	3.68777777777778
848	English	3.94	3.88	3.82	3.88	3.58	3.58	3.7	3.52	3.43	3.70333333333333
849	English	4.07	3.76	3.53	3.46	3.61	3.38	3.61	3.76	3.53	3.63444444444444
850	English	3.9	3.7	3.3	3.77	3.4	3.8	3.7	3.3	3	3.54111111111111
851	English	4.71	4.64	4.57	4.07	4.42	4.42	4.57	4.57	4.28	4.47222222222222
852	English	4.26	4.26	4	4.2	4.13	4	3.8	3.86	3.66	4.01888888888889
853	English	4.34	4.36	4.26	4.52	4.04	4.17	4.21	4.04	3.95	4.21
854	English	4.8	4.7	4.75	4.55	4.5	4.3	4.45	4.3	4.3	4.51666666666667
855	English	4.52	4.58	4.41	3.7	4.23	4.29	4.29	4.47	4.11	4.28888888888889
856	English	4.68	4.36	4.04	4.36	4.36	4.13	4.18	4.09	4.09	4.25444444444444
857	English	4.18	4.25	4.56	4.31	4.12	4.37	4.25	4.12	3.93	4.23222222222222
858	English	3.7	3.88	3.94	3.64	3.76	4.11	3.76	3.76	3.35	3.76666666666667
859	English	4.8	4.85	4.25	4.8	4.6	4.3	4.45	4.7	4.5	4.58333333333333
860	English	4.36	4.09	3.45	3.9	4.18	4.36	4.27	4.36	4	4.10777777777778
861	English	2.82	3.39	3.47	3.6	2.73	3.78	3.3	3	2.82	3.21222222222222
862	English	4.92	4.85	4.35	4.28	4.85	4.64	4.71	4.85	4.78	4.69222222222222
863	English	4.5	4	5	5	4	4	4	3.5	4	4.22222222222222
864	English	5	5	5	5	5	5	5	4	5	4.88888888888889
865	English	4.45	4.36	4.18	4.72	4	4.09	4.18	3.9	3.72	4.17777777777778
866	English	4.5	4.57	4.35	4.42	4.57	4.57	4.5	4.71	4.28	4.49666666666667
867	English	4.4	4.1	4.2	4.3	4.4	4.4	4.3	4.3	4.3	4.3
868	English	4.9	4.36	4.18	3.9	4.9	4.45	4.72	4.81	4.27	4.49888888888889
869	English	5	5	4.73	4.86	4.93	4.93	4.93	4.93	4.8	4.90111111111111
870	English	4.27	4.27	4	4.27	4.18	3.81	4.27	4.27	4	4.14888888888889
871	English	5	5	4.66	5	4.83	4.83	4.83	4.83	4.83	4.86777777777778
872	English	4.08	3.75	4	3.83	3.58	3.75	3.58	3.66	3.58	3.75666666666667
873	English	4.85	4.35	4.42	3.92	4.5	4.64	4.42	4.42	4.21	4.41444444444444
874	English	4.66	4.41	4.5	4.5	4.66	4.58	4.5	4.5	4.58	4.54333333333333
875	English	4.08	4	3.91	4	4	4.16	4.08	3.83	3.66	3.96888888888889
876	English	4.53	4.15	4.46	4.46	4.38	4.46	4.53	4.15	4.23	4.37222222222222
877	English	4.64	4.71	4.57	4.85	4.85	4.78	4.78	4.71	4.78	4.74111111111111
878	English	4.46	4.46	4.26	4.53	4.46	4.4	4.26	4.53	4.33	4.41
879	English	4.58	4.33	4.08	4.33	4.5	4.58	4.5	4.08	4.16	4.34888888888889
880	English	4.83	4.33	4.66	4.75	4.75	4.58	4.58	4.83	4.5	4.64555555555556
881	English	4.87	4.75	4.93	4.93	4.81	4.75	4.81	4.81	4.75	4.82333333333333
882	English	4.4	4.2	4.53	4.73	4.33	4.2	4.2	4.26	4.26	4.34555555555556
883	English	4.85	4.57	4.64	4.85	4.64	4.57	4.71	4.64	4.14	4.62333333333333
884	English	4.71	4.07	4.42	4.78	4.64	4.42	4.5	4.85	4.64	4.55888888888889
885	English	4.69	4.3	4.38	4.92	4.76	4.53	4.53	4.46	4.46	4.55888888888889
886	English	4.93	4.6	4.86	4	4.53	4.46	4.66	4.4	4.13	4.50777777777778
887	English	4.53	4.23	4.38	4	4.53	4.69	4.46	4.69	4.38	4.43222222222222
888	English	4.3	4.3	4.53	4.23	4.61	4.3	4.23	4.38	4.38	4.36222222222222
889	English	4.75	4.66	4.25	4	4.83	4.58	4.41	4.83	4.33	4.51555555555556
890	English	5	4.94	4.94	4.76	4.94	4.88	4.82	4.94	4.76	4.88666666666667
891	English	4.95	4.9	4.8	4.38	4.8	4.76	4.9	4.8	4.71	4.77777777777778
892	English	4.52	4.64	4.47	4.7	4.52	4.52	4.41	4.64	4.29	4.52333333333333
893	English	4.52	4.64	4.47	4.7	4.52	4.52	4.41	4.64	4.29	4.52333333333333
894	English	4.73	4.65	4.47	2.73	4.39	4.13	4.26	4.78	4.26	4.26666666666667
895	English	4.5	4.27	4.38	4.11	4.44	4.5	4.55	4.55	4.22	4.39111111111111
896	English	4.61	4.33	4.22	4.27	4.55	4.5	4.5	4.38	4.33	4.41
897	English	4.94	4.88	5	4.66	4.77	4.88	4.88	4.72	4.72	4.82777777777778
898	English	4.43	4.18	4.18	4.43	4.31	4.68	4.37	4.31	4.06	4.32777777777778
899	English	4.5	4.62	4.18	4.5	4.37	4.43	4.25	4.5	4.43	4.42
900	English	4.58	4.7	4.47	4.7	4.47	4.52	4.47	4.7	4.64	4.58333333333333
901	English	4.76	4.58	4.7	4.52	4.47	4.58	4.23	4.58	4.17	4.51
902	English	4.8	4.85	4.66	4.71	4.57	4.71	4.71	4.57	4.57	4.68333333333333
903	English	5	4.88	4.64	4.47	4.94	4.64	4.7	4.94	4.88	4.78777777777778
904	English	4.87	4.62	3.93	4.25	4.68	4.43	4.56	4.68	4.43	4.49444444444444
905	English	4.71	4.5	4.08	4.04	4.41	4.34	4.29	4.35	4.19	4.32333333333333
906	English	4.54	4.36	4.45	3.84	4.09	4.42	4.36	3.87	3.9	4.20333333333333
907	English	4.1	3.8	4.1	3.5	3.8	4.1	4.1	3.6	3.7	3.86666666666667
908	English	3.92	3.69	3.76	4	3.84	4.07	3.76	3.69	3.46	3.79888888888889
909	English	4.66	4.25	4.08	4.25	4.33	4.16	4.33	4.08	3.91	4.22777777777778
910	English	4.57	4.64	4.42	3.92	4.21	4.35	4.21	4.07	4.14	4.28111111111111
911	English	4.25	4.08	4.16	3.75	4.16	4	4	4	3.91	4.03444444444444
912	English	4.76	4.69	4.69	4.53	4.46	4.61	4.92	4.61	4.38	4.62777777777778
913	English	4.71	4.71	4.5	4.85	4.21	4.35	4.42	4.07	4.14	4.44
914	English	4.85	4.78	4.78	4.64	4.57	4.64	4.71	4.5	4.57	4.67111111111111
915	English	4.23	4.69	4.38	4.15	4.38	4.3	4.53	4.38	4.38	4.38
916	English	4.4	4.2	4	4.1	4	3.8	4	3.7	3.7	3.98888888888889
917	English	4.55	4.33	4.22	4.55	4.44	4.11	4.33	4.44	4.22	4.35444444444444
918	English	4.92	4.71	4.78	4.5	4.5	4.78	4.71	4.14	4.42	4.60666666666667
919	English	4.1	4.1	3.9	3.8	4.1	4	4	4.3	3.3	3.95555555555556
920	English	4.84	4.56	4.6	4.34	4.66	4.56	4.52	4.71	4.45	4.58222222222222
921	English	4.2	4.25	4	3.83	4.08	3.95	4	4.08	3.91	4.03333333333333
922	English	4.61	4.05	4.27	4.05	4	4.44	4.22	4.05	4	4.18777777777778
923	English	4.56	4.43	4.31	4.37	4.06	4.12	4.12	4.25	4.12	4.26
924	English	4.84	4.68	4.84	4.05	4.73	4.68	4.42	4.68	4.42	4.59333333333333
925	English	4.76	4.76	4.8	4.42	4.71	4.71	4.85	4.61	4.57	4.68777777777778
926	English	3.77	3.77	3.16	3.05	3.72	3.68	3.44	3.66	3.55	3.53333333333333
927	English	4.44	4.33	4	4.22	4.22	3.88	4	4.33	4.11	4.17
928	English	4.5	4.4	4.22	4.4	4.4	4.1	4.4	4.2	4	4.29111111111111
929	English	4.8	4.38	4.38	4.23	4.76	4.47	4.61	4.47	4.38	4.49777777777778
930	English	4.89	5	4.84	4.83	4.89	4.73	4.78	4.94	4.63	4.83666666666667
931	English	4.71	4.57	4.57	4.14	4.57	4.85	4.57	4.28	4.42	4.52
932	English	5	5	4.9	4.6	5	5	5	5	4.6	4.9
933	English	4.33	4.41	3.83	3.72	4.25	3.66	3.75	4.08	3.83	3.98444444444444
934	English	4.54	4.63	4.45	4.1	4.45	4.45	4.36	4.27	4.18	4.38111111111111
935	English	4.83	4.66	4	4.2	4.83	4.33	4.66	4.8	4.16	4.49666666666667
936	English	4.5	4.75	4.5	4.75	4.87	4.75	4.87	4.75	4.75	4.72111111111111
937	English	4.5	3.88	4.1	4.63	4.45	4.27	4.18	4.54	4	4.28333333333333
938	English	4.78	4.57	4.53	4.23	4.64	4.78	4.64	4.69	4.42	4.58666666666667
939	English	4.66	4.22	4.11	4.66	4.44	4.33	4.44	4.22	4.55	4.40333333333333
940	English	4.9	4.81	4.72	4.9	5	4.72	4.9	4.81	5	4.86222222222222
941	English	4.87	4.25	4.5	4.62	4.85	4.5	4.62	4.62	4.42	4.58333333333333
942	English	3.71	3.07	2.64	4.38	3.78	3.35	3.35	3.71	3.35	3.48222222222222
943	English	4	4	4.14	3.78	4	4.21	4.28	4.07	4	4.05333333333333
944	English	3.54	3.27	3.72	4.16	3.9	3.81	3.54	3.72	3.54	3.68888888888889
945	English	5	4.92	4.69	4.84	5	4.69	4.84	4.92	4.69	4.84333333333333
946	English	4.76	4.76	4.76	4.76	4.69	4.69	4.53	4.84	4.53	4.70222222222222
947	English	4.5	4.5	4	4.5	5	4	4	4.5	3.5	4.27777777777778
948	English	4.78	4.5	4.5	4.78	4.78	4.71	4.71	4.85	4.5	4.67888888888889
949	English	4.61	4.53	4.46	4.33	4.69	4.38	4.46	4.69	4.33	4.49777777777778
950	English	4.92	4.92	4.92	4.71	4.78	4.92	4.84	4.64	4.85	4.83333333333333
951	English	4.4	4.4	4.2	4.53	4.46	4.2	4.53	4.46	4.33	4.39
952	English	4.4	4.2	4.4	4.53	4.33	4.26	4.4	4.26	4.13	4.32333333333333
953	English	4.61	4.69	4.53	4.66	4.76	4.61	4.53	4.76	4.3	4.60555555555556
954	English	4.53	4.23	4.23	4.3	4.76	4.61	4.61	4.69	4.61	4.50777777777778
955	English	3.84	4.26	4.22	2.89	3.78	4.05	4	3.94	3.63	3.84555555555556
956	English	4.37	4.31	4.58	4.58	4.06	4.51	4.5	4.06	4.1	4.34111111111111
957	English	4.62	4.62	4.62	4.28	4.55	4.51	4.44	4.66	4.25	4.50555555555556
958	English	4.94	4.77	4	4.66	4.61	4.44	4.44	4.88	4.38	4.56888888888889
959	English	3.7	3.76	3.05	3.64	3.58	2.88	3.11	3.5	2.94	3.35111111111111
960	English	4.58	4.42	4.43	3.83	4.2	4.17	4.18	4.25	3.86	4.21333333333333
961	English	4.23	3.94	3.71	4.41	4.12	3.75	4.06	4	3.56	3.97555555555556
962	English	4.24	4.29	3.81	3.86	3.89	3.78	3.91	3.97	3.59	3.92666666666667
963	English	4.46	4.34	4.07	3.89	4.02	4.13	4.08	3.78	3.82	4.06555555555556
964	English	4.53	4.35	3.84	4.05	4.24	4.17	4.08	4.19	3.98	4.15888888888889
965	English	4.25	4.28	4.38	3.53	3.8	4.17	4.04	3.64	3.7	3.97666666666667
966	English	5	4.84	4.92	4.53	4.69	4.76	4.76	4.61	4.46	4.73
967	English	4.28	4.12	4.25	4.25	4.25	3.87	4.37	4	4.12	4.16777777777778
968	English	4.73	4.6	4.66	4.13	4.26	4.4	4.35	4.4	4.26	4.42111111111111
969	English	4.83	4.83	4.66	4.75	4.66	4.58	4.5	4.5	4.41	4.63555555555556
970	English	4.69	4.46	4.61	4	4.38	4.69	4.53	4.46	4.15	4.44111111111111
971	English	4.54	4.63	4.45	3.9	4.36	4.45	4.18	4.18	3.54	4.24777777777778
972	English	4.75	4.41	4.33	4.25	4.33	4.33	4.41	4.36	4.33	4.38888888888889
973	English	5	4.8	5	5	4.2	4.2	4.25	4.2	4.4	4.56111111111111
974	English	4.15	4.15	4.69	3.92	4.07	4.07	4.23	3.84	3.76	4.09777777777778
975	English	4.84	4.76	4.61	4.61	4.76	4.53	4.61	4.69	4.46	4.65222222222222
976	English	5	4.83	4.66	4.72	4.66	4.5	4.58	4.75	4.54	4.69333333333333
977	English	4.76	4.69	4.38	4.23	4.61	4.53	4.46	4.46	4.38	4.5
978	English	3.7	3.8	4	3.2	3.7	3.9	3.9	3.7	3.8	3.74444444444444
979	English	4.5	4.58	4	4.54	4.5	4.41	4.66	4.25	4.33	4.41888888888889
980	English	4.22	4.21	3.94	4.15	4.47	4.31	4.36	4.68	4.15	4.27666666666667
981	English	4.8	4.64	4.5	4.84	4.52	4.36	4.44	4.4	4.25	4.52777777777778
982	English	3.76	4.03	3.64	3.5	3.67	3.7	3.74	3.4	3.31	3.63888888888889
983	English	4.76	4.5	4.35	4.29	4.55	4.55	4.44	4.44	4.16	4.44888888888889
984	English	4.9	4.95	4.78	4.8	4.75	4.85	4.8	4.85	4.45	4.79222222222222
985	English	4.64	4.7	4.41	4.58	4.52	4.58	4.52	4.41	4.52	4.54222222222222
986	English	4.75	4.7	4.7	4.47	4.4	4.63	4.63	4.52	4.15	4.55
987	English	4.65	4.5	4.45	4.45	4.15	4.25	4.15	4.1	4.1	4.31111111111111
988	English	3.93	3.8	3.93	4	3.33	4	4	3.42	3.53	3.77111111111111
989	English	5	4.33	3.66	4.5	4.33	3.33	4	5	4	4.23888888888889
990	English	4.87	4.81	4.31	4.5	4.62	4.2	4.5	4.75	4.37	4.54777777777778
991	English	4.61	4.38	4.07	4.23	4.46	4.61	4.53	4.46	4.46	4.42333333333333
992	English	4.27	4.16	4.11	4.27	4.16	4.38	4.16	4.16	4.11	4.19777777777778
993	English	4.94	4.52	4.68	4.73	4.94	4.57	4.68	4.78	4.73	4.73
994	English	4.95	4.76	4.61	4.65	4.85	4.71	4.76	4.85	4.66	4.75555555555556
995	English	4.41	4.08	4.08	4.41	4.08	4.25	4.25	4	3.83	4.15444444444444
996	English	4.7	4.6	4.4	4.6	4.3	4.4	4.6	4.2	4	4.42222222222222
997	English	4.3	4.6	4.4	4.6	4.4	4.1	4.1	4.2	3.8	4.27777777777778
998	English	5	4.81	4.63	4.54	4.72	4.72	4.72	4.63	4.72	4.72111111111111
999	English	4.75	4.62	4.25	4.87	4.75	4.75	4.75	4.87	4.62	4.69222222222222
1000	English	4.9	4.7	4.4	3.5	4.4	4	4.2	4.44	4	4.28222222222222
1001	English	4.66	4.77	4.77	4.22	4.33	4.55	4.66	4.22	4.44	4.51333333333333
1002	English	4.8	4.5	4.3	4.3	4.7	4.6	4.22	4.8	4.3	4.50222222222222
1003	English	4.85	4.64	4.21	4.5	5	4.85	4.85	4.78	4.78	4.71777777777778
1004	English	4.83	4.5	4.66	4.5	4.66	4.66	4.83	4.4	4.66	4.63333333333333
1005	English	4.77	4.66	4.77	4.88	4.77	4.66	4.77	4.77	4.88	4.77
1006	English	4.6	4.6	4.5	4.7	4.7	4.6	4.5	4.5	4.3	4.55555555555556
1007	English	3.54	3.81	3.18	3.81	4.09	3.54	3.63	4	3.27	3.65222222222222
1008	English	4.73	4.53	4.46	4.6	4.46	4.4	4.4	4.73	4	4.47888888888889
1009	English	4.61	4.38	4.23	4.23	4.53	4.61	4.38	4.53	4.46	4.44
1010	English	4.92	4.84	4.76	4.84	4.76	4.84	4.84	4.84	4.76	4.82222222222222
1011	English	4.64	4.5	4.42	4.53	4.5	4.57	4.64	4.64	4.42	4.54
1012	English	4.46	4.23	4.46	4.23	4.3	4.61	4.53	4.3	4.46	4.39777777777778
1013	English	4.4	4.5	4.6	4.1	4.6	4.5	4.6	4.5	4.2	4.44444444444444
1014	English	4.36	3.9	3.81	4.27	4.18	4.27	4.18	4.36	4	4.14777777777778
1015	English	4.92	4.53	4.76	4.66	4.78	4.64	4.78	4.71	4.5	4.69777777777778
1016	English	4.35	4.28	4.21	4.35	4.35	4.28	4.35	4.35	4.21	4.30333333333333
1017	English	4.4	4.4	4.6	4.66	4.35	4.33	4.33	4.6	4.53	4.46666666666667
1018	English	5	4.9	4.81	4.72	5	4.9	5	4.9	5	4.91444444444444
1019	English	3.63	3.27	3.63	4.45	3.54	3.27	3.3	3.72	3.36	3.57444444444444
1020	English	4.83	4.5	4.58	4.5	4.75	4.5	4.66	4.83	4.58	4.63666666666667
1021	English	4.25	4	4.09	3.66	4.25	4.66	4.5	4.25	3.91	4.17444444444444
1022	English	4.73	4.46	4.66	4.8	4.66	4.73	4.53	4.33	4.2	4.56666666666667
1023	English	4.38	4.23	3.69	4.41	4.53	4.07	4.23	4.46	4.5	4.27777777777778
1024	English	4.92	4.78	4.92	5	4.78	4.85	4.92	4.85	4.92	4.88222222222222
1025	English	4.61	4.53	4.38	3.58	4.38	4.53	4.3	4.38	4.23	4.32444444444444
1026	English	4.64	4.21	3.71	4.57	4.21	4.57	4.35	4.69	4.21	4.35111111111111
1027	English	5	5	5	4.8	5	5	5	4.93	4.73	4.94
1028	English	5	4.94	4.94	4.72	5	5	5	4.94	4.83	4.93
1029	English	4.66	4.7	4.5	4.45	4.45	4.29	4.45	4.79	4.45	4.52666666666667
1030	English	4.61	4.61	4.22	4.66	4.27	4.33	4.29	4.22	4.11	4.36888888888889
1031	English	4.42	4.57	4.26	4.57	4.31	4.21	4.31	4.47	4.21	4.37
1032	English	4.4	4.4	3.65	4.06	4.55	4.2	4.2	4.55	4.25	4.25111111111111
1033	English	4.77	4.48	4.03	4.16	4.62	4.4	4.33	4.61	4.13	4.39222222222222
1034	English	4.7	4.35	4.55	4.5	4.3	4.45	4.42	4.15	4.1	4.39111111111111
1035	English	4.75	4.58	4.33	4.16	4	4.16	4.25	3.66	3.83	4.19111111111111
1036	English	4.63	4.72	4.72	4.36	4.54	4.54	4.54	4.45	4.27	4.53
1037	English	4.57	4.6	4.54	4.04	4.4	4.34	4.37	4.4	4.13	4.37666666666667
1038	English	4.91	4.66	4.75	4.83	4.58	4.75	4.58	4.16	4.25	4.60777777777778
1039	English	4.45	4.45	4.59	4.45	4.36	4.59	4.45	4.63	3.86	4.42555555555556
1040	English	4.21	4.35	4.28	4.57	4.14	4.07	4.07	4.21	4.07	4.21888888888889
1041	English	4.21	4.1	3.81	4.07	4.04	4.13	3.98	3.9	3.8	4.00444444444444
1042	English	4.56	4.57	3.82	4.03	4.35	4.33	4.21	4.36	4.22	4.27222222222222
1043	English	3.94	4.21	4.22	3.68	3.78	4.05	4	3.61	3.7	3.91
1044	English	4.8	4.7	4.4	4.1	4.7	4.6	4.7	4.7	4.3	4.55555555555556
1045	English	4.27	4.18	4.36	4.09	4	4.27	4.27	3.72	3.54	4.07777777777778
1046	English	4.9	4.8	4.7	4.4	4.5	4.6	4.7	4.5	4.6	4.63333333333333
1047	English	4.9	4.9	4.9	4.45	4.54	4.54	4.54	4.54	4	4.59
1048	English	4.22	4.11	4.22	4.22	3.77	4.11	3.88	3.55	3.66	3.97111111111111
1049	English	4.75	4.62	4.5	4.37	4.87	4.62	4.62	4.5	4.87	4.63555555555556
1050	English	4.72	4.63	4.54	4.45	4.63	4.54	4.72	4.63	4.63	4.61
1051	English	4.92	4.76	4.69	4.38	4.76	4.61	4.61	4.76	4.61	4.67777777777778
1052	English	4.76	4.69	4.46	4.23	4.23	4.25	4.33	3.92	4.15	4.33555555555556
1053	English	4.72	4.41	4.33	4.5	4.58	4.41	4.5	4.5	4.58	4.50333333333333
1054	English	4.71	4.42	4.42	4	4.42	4.57	4.64	4.5	4.14	4.42444444444444
1055	English	4.5	4.08	4.41	4.25	4.25	4.5	4.25	4	3.83	4.23
1056	English	4.64	4.35	4.35	4.5	4.35	4.35	4.28	4.42	4	4.36
1057	English	4.25	4.5	4.62	4.5	4	4.25	4.12	3.75	3.5	4.16555555555556
1058	English	4.83	4.58	4.5	4.91	4.5	4.58	4.66	4.66	4.41	4.62555555555556
1059	English	4.83	4.63	4.47	4.36	4.68	4.63	4.73	4.72	4.47	4.61333333333333
1060	English	4.76	4.58	4.31	4.41	4.41	4.41	4.47	4.29	4.06	4.41111111111111
1061	English	4.53	4.33	4.33	4.46	4.33	4.26	4.4	4.4	3.86	4.32222222222222
1062	English	4.64	4.64	4.47	4.52	4.47	4.58	4.52	4.47	4.41	4.52444444444444
1063	English	4.47	4.36	4.22	4.36	4.42	4.47	4.42	4.42	4.16	4.36666666666667
1064	English	4.41	4.41	4.29	4.25	4.41	4.41	4.47	4.43	4.35	4.38111111111111
1065	English	3.81	4.13	3.85	3.59	3.81	4.09	3.9	3.5	3.36	3.78222222222222
1066	English	4.83	4.75	4.75	5	4.92	4.67	4.67	4.92	4.75	4.80666666666667
1067	English	4.09	4.18	3.27	4.18	3.91	3.82	4.18	4.27	3.82	3.96888888888889
1068	English	4.82	4.82	4.64	4.3	4.36	4.64	4.8	4.64	4.3	4.59111111111111
1069	English	5	5	5	4.5	5	5	5	5	5	4.94444444444444
1070	English	4.8	4.9	4.8	4.7	4.5	4.7	4.5	4.7	4.6	4.68888888888889
1071	English	4.75	4.75	4.5	4.75	4.75	4.25	4.5	4.75	4.5	4.61111111111111
1072	English	3.4	3.4	3.3	3.88	3.3	3.2	3.3	3.78	3.2	3.41777777777778
1073	English	4.47	4.2	4.4	4.64	4.07	4.13	4.23	4.29	3.8	4.24777777777778
1074	English	4.33	4.5	3.17	4.33	4.5	3.5	3.83	4.33	4.33	4.09111111111111
1075	English	5	4.88	4.38	4.88	5	4.75	4.75	5	4.88	4.83555555555556
1076	English	4.2	3.8	3.8	4.4	4	4.4	4	4.2	3.8	4.06666666666667
1077	English	4.83	4.75	4.58	4.83	4.83	4.58	4.75	4.83	4.75	4.74777777777778
1078	English	4.67	4.25	4.08	4.67	4.5	4.5	4.42	4.42	4.25	4.41777777777778
1079	English	4.78	4.22	3.67	4.78	4.56	4.22	4.33	4.22	4.22	4.33333333333333
1080	English	4.83	4.67	4.33	4.83	5	4.83	4.67	5	4.67	4.75888888888889
1081	English	4.42	4.17	4.33	4.08	4.33	4.25	4.25	4.17	4.08	4.23111111111111
1082	English	4.86	4.57	4.14	4.57	4.86	4.57	4.64	4.93	4.71	4.65
1083	English	4.87	4.47	4.67	4.93	4.73	4.73	4.73	4.67	4.6	4.71111111111111
1084	English	4.08	3.77	3.92	4.5	3.92	4	4	3.69	3.85	3.97
1085	English	5	4.92	4.62	4.38	4.92	4.54	4.77	4.92	5	4.78555555555556
1086	English	4.93	4.6	4.6	4.67	4.87	4.87	4.8	4.73	4.87	4.77111111111111
1087	English	4.75	4.58	4.42	4.58	4.67	4.83	4.58	4.75	4.67	4.64777777777778
1088	English	4.36	4.21	4.21	4.57	4.36	4.21	4.21	4.5	3.93	4.28444444444444
1089	English	4.86	4.64	4.71	4.62	4.79	4.43	4.64	4.71	4.57	4.66333333333333
1090	English	4.75	4.67	4.17	4.42	4.58	4.25	4.25	4.5	4.42	4.44555555555556
1091	English	4.8	4.4	4.47	4.73	4.73	4.6	4.6	4.53	4.4	4.58444444444444
1092	English	4.75	4.42	4.17	4.42	4.75	4.17	4.33	4.55	4.5	4.45111111111111
1093	English	4.33	4.08	3.58	4.58	4.08	4.08	4.17	4	3.58	4.05333333333333
1094	English	4.58	4.63	4.53	4.32	4.58	4.47	4.53	4.58	4.47	4.52111111111111
1095	English	4.59	4.55	4.45	4.09	4.55	4.32	4.32	4.67	4.19	4.41444444444444
1096	English	4.35	4.41	3.76	3.94	4	3.24	3.65	4.18	3.88	3.93444444444444
1097	English	4.74	4.74	4.68	4.63	4.63	4.37	4.47	4.63	4.42	4.59
1098	English	4.15	4	3.9	3.8	3.95	4.15	4.15	4.3	3.75	4.01666666666667
1099	English	4.12	4.24	4.24	4.47	4.24	4.41	4.35	4.12	4	4.24333333333333
1100	English	4.59	4.41	4.41	4.47	4.29	4.35	4.47	3.71	4	4.3
1101	English	4.33	4.33	3.58	4.42	4.5	4.27	4.18	4.75	4.17	4.28111111111111
1102	English	4.48	4.46	4.68	3.69	4.22	4.37	4.1	4.16	3.9	4.22888888888889
1103	English	4.86	4.71	4.5	4.57	4.57	4.57	4.43	4.43	4.29	4.54777777777778
1104	English	4.89	4.67	4.44	4.33	4.78	4.44	4.56	4.67	4.67	4.60555555555556
1105	English	4.62	4.54	4.31	4.46	4.46	4.54	4.46	4.62	4.23	4.47111111111111
1106	English	3.47	3.37	3.53	4	3.42	3.74	3.47	3.37	3.05	3.49111111111111
1107	English	3.58	3.63	3.22	3.63	3.21	3.53	3.21	3.37	2.95	3.37
1108	English	4.95	4.79	4.42	4.56	4.63	4.47	4.58	4.74	4.47	4.62333333333333
1109	English	4.79	4.67	4.4	4.4	4.4	4.33	4.47	4.67	4.07	4.46666666666667
1110	English	4.59	4.48	4.04	4.09	4.35	3.83	4.3	4.65	4.26	4.28777777777778
1111	English	4.5	4.36	4.21	4.75	4.32	4.29	4.25	4.07	4.14	4.32111111111111
1112	English	4.14	3.96	4.14	3.96	4	4.25	4.18	3.96	3.89	4.05333333333333
1113	English	4	4.2	3.8	3.5	4.2	4.2	4.33	4.3	3.8	4.03666666666667
1114	English	4.88	4.75	4.38	4.75	4.88	4.75	4.63	4.88	4.75	4.73888888888889
1115	English	4.91	4.82	4.73	4.82	4.73	4.73	4.82	4.82	4.73	4.79
1116	English	4.93	4.87	4.73	4.6	4.8	4.53	4.53	4.87	4.8	4.74
1117	English	4.2	4.5	4.1	3.3	4	3.9	3.8	3.9	3.7	3.93333333333333
1118	English	4.21	4	3	3.4	3.79	2.79	3.23	4.07	3.21	3.52222222222222
1119	English	4.71	4.52	4.33	4.33	4.67	4.52	4.57	4.62	4.48	4.52777777777778
1120	English	4.47	4.37	4.16	4.32	4.47	4.37	4.32	4.68	4.42	4.39777777777778
1121	English	3.09	3.17	2.78	2.87	3	2.74	2.91	3.52	2.59	2.96333333333333
1122	English	4.93	4.67	4.2	4.67	4.33	4.47	4.5	4.53	4.33	4.51444444444444
1123	English	4.72	4.67	4.33	4.56	4.53	4.39	4.5	4.67	4.33	4.52222222222222
1124	English	4.72	4.72	4.39	4.44	4.5	4.44	4.39	4.56	4.56	4.52444444444444
1125	English	4.89	5	4.94	4.83	4.83	4.78	4.78	4.78	4.67	4.83333333333333
1126	English	4.5	4.63	4.13	4.5	4.25	4.13	4.13	4.38	4.25	4.32222222222222
1127	English	4.56	4.61	4.67	4.17	4.78	4.89	4.83	4.56	4.78	4.65
1128	English	4.51	4.49	4.7	4.06	4.38	4.4	4.33	4.26	4.13	4.36222222222222
1129	English	4.92	5	4.54	4.54	4.69	4.77	4.77	4.77	4.69	4.74333333333333
1130	English	3.91	4.13	4.09	3.78	3.65	3.91	3.87	3.83	3.61	3.86444444444444
1131	English	4.24	4.35	4.41	4.04	4.04	3.92	3.96	3.94	3.86	4.08444444444444
1132	English	4.57	4.69	4.63	4.18	4.37	4.4	4.4	4.18	4.12	4.39333333333333
1133	English	4.23	4.3	3.97	3.24	3.72	3.81	3.67	3.77	3.43	3.79333333333333
1134	English	4.86	4.71	4.86	4.86	4.71	4.57	4.57	4.57	4.29	4.66666666666667
1135	English	4.5	4.24	4.33	4.5	4.33	4.11	4.17	4.29	4.06	4.28111111111111
1136	English	4.82	4.82	4.55	4.6	4.27	4.27	4.3	4.18	4.09	4.43333333333333
1137	English	4.5	4.31	4.46	4.08	4.15	4.15	4.15	4	4.08	4.20888888888889
1138	English	4.85	4.77	4.77	4.69	4.77	4.85	4.77	4.54	4.62	4.73666666666667
1139	English	4.19	4.06	4.31	4.19	4	4.13	4.06	3.75	3.63	4.03555555555556
1140	English	4.92	4.67	4.58	4.67	4.75	4.58	4.42	4.67	4.55	4.64555555555556
1141	English	4.42	4.25	3.91	3.83	4.25	4.08	4.18	4.17	3.92	4.11222222222222
1142	English	4.58	4.53	4.16	4.37	4.21	4.37	4.26	4.16	3.95	4.28777777777778
1143	English	4.54	4.14	4.29	4.07	4.14	4.36	4.21	3.93	4.14	4.20222222222222
1144	English	4.15	4.08	4.08	4.15	3.69	4	3.77	3.62	3.69	3.91444444444444
1145	English	4.55	4.6	4.56	4.41	4.62	4.45	4.45	4.77	4.39	4.53333333333333
1146	English	3.29	3.53	3	3	3.44	3.24	3.5	4.12	3.24	3.37333333333333
1147	English	4.3	4.05	4.05	4.05	3.8	4.1	4.16	3.85	3.74	4.01111111111111
1148	English	4.71	4.65	4.35	4.47	4.31	4.47	4.35	4.25	4.19	4.41666666666667
1149	English	5	4.82	4.91	5	4.55	4.64	4.55	4.64	4.45	4.72888888888889
1150	English	4.76	4.53	4.41	4.59	4.47	4.59	4.35	4.59	4.59	4.54222222222222
1151	English	4.64	4.73	4.27	4.7	4.27	4.45	4.45	4.36	4.09	4.44
1152	English	4.78	4.67	3.67	3.29	4.11	3.89	4.22	4.44	4	4.11888888888889
1153	English	4.78	4.78	4.56	4.25	4.22	4.22	4.11	4.44	4.11	4.38555555555556
1154	English	4.67	4.5	3.67	4.67	4.33	4.2	4.33	4.67	4.17	4.35666666666667
1155	English	5	5	5	4.67	5	5	5	5	4.89	4.95111111111111
1156	English	4	4.29	3.43	3.8	3.86	3.43	3.43	4.43	3.57	3.80444444444444
1157	English	4.77	4.69	4.54	4.77	4.62	4.38	4.38	4.54	4.46	4.57222222222222
1158	English	4.46	4.36	4.48	4.64	4.5	4.64	4.41	4.41	4.36	4.47333333333333
1159	English	4.79	4.32	3.68	4.37	4.47	4	4.32	4.58	4.26	4.31
1160	English	4.9	4.7	4.35	4.6	4.42	4.25	4.26	4.89	4.37	4.52666666666667
1161	English	4.4	4.4	4.27	4.4	4.4	4.53	4.47	4.2	4.33	4.37777777777778
1162	English	4.16	4.16	3.97	4.39	4.29	4.1	4.16	4.28	4.1	4.17888888888889
1163	English	4.5	4.5	4.5	4.17	4.17	4.5	4.33	4.17	4.33	4.35222222222222
1164	English	4.94	4.81	4.38	4.19	4.69	4.75	4.69	4.69	4.56	4.63333333333333
1165	English	4.33	4.39	4.45	3.77	4.11	4.26	4.2	4.03	3.77	4.14555555555556
1166	English	4.13	4	4	4.25	4.25	4	4.25	4.5	3.75	4.12555555555556
1167	English	4.56	4.38	4.54	3.97	3.94	4.26	4.24	3.87	3.85	4.17888888888889
1168	English	4.63	4.57	3.7	4.18	4.5	4.27	4.27	4.59	4.32	4.33666666666667
1169	English	3.61	3.72	3.78	3.76	3.45	3.85	3.75	3.18	3.34	3.60444444444444
1170	English	4.47	4.33	4.6	4.53	4.2	4.4	4.47	4.13	4.27	4.37777777777778
1171	English	4.56	4.56	4.75	4.69	4.38	4.63	4.56	4	4.25	4.48666666666667
1172	English	4.88	4.5	4.75	4.88	4.63	4.88	4.75	4.5	4.13	4.65555555555556
1173	English	4.46	4.08	4.15	4.08	4	4.15	4.23	3.69	3.77	4.06777777777778
1174	English	4.73	4.67	4.27	4.6	4.33	4.47	4.53	4.27	4.07	4.43777777777778
1175	English	4.44	4.38	4.25	4.56	4.25	4.25	4.13	4.06	3.69	4.22333333333333
1176	English	4.75	4.5	4.5	4.75	4.17	4.67	4.67	4.25	4.25	4.50111111111111
1177	English	3.94	4.24	3.76	3.59	3.88	3.88	3.94	4.29	3.35	3.87444444444444
1178	English	4	4.12	4.06	3.62	4.25	3.81	3.87	4.18	3.68	3.95444444444444
1179	English	4.09	4.22	3.25	4.09	4.03	3.7	3.64	4.06	3.83	3.87888888888889
1180	English	5	4.9	4.72	4.9	4.81	4.63	4.72	4.9	4.6	4.79777777777778
1181	English	4.94	4.94	4.78	4.89	4.94	4.84	4.84	4.94	4.84	4.88333333333333
1182	English	4.81	4.75	4.37	4.4	4.62	4	4.18	4.68	4.31	4.45777777777778
1183	English	4.83	4.58	4.58	4.58	4.5	4.5	4.5	4.41	4.33	4.53444444444444
1184	English	4.87	4.72	4.74	4.25	4.75	4.49	4.55	4.77	4.5	4.62666666666667
1185	English	4.86	4.93	4.8	4.86	4.93	4.73	4.86	4.86	4.66	4.83222222222222
1186	English	4.72	4.5	4.55	4.5	4.44	4.66	4.55	4.38	4.72	4.55777777777778
1187	English	4.53	4.53	4.69	4.38	4	4.38	4.3	3.84	3.92	4.28555555555556
1188	English	4.85	4.8	4.35	4.42	4.65	4.3	4.65	4.7	4.45	4.57444444444444
1189	English	2.72	2.91	2.25	3.4	2.91	2.45	2.5	3.08	2.33	2.72777777777778
1190	English	4.66	4.77	4.55	4.33	4.22	4.44	4.33	4.33	4.33	4.44
1191	English	4.82	4.76	4.52	4.7	4.7	4.58	4.47	4.75	4.64	4.66
1192	English	4.52	4.47	4.64	4.31	4.17	4.47	4.64	4.29	4	4.39
1193	English	4.84	4.76	3.92	4.07	4.53	4.23	4.15	4.46	4.41	4.37444444444444
1194	English	4.66	4.44	4.22	4.25	4.22	4.33	4.22	3.55	3.88	4.19666666666667
1195	English	4.22	4.24	4.06	4.23	4.06	4.16	4.01	3.94	4	4.10222222222222
1196	English	4.63	4.52	4.58	4.02	4.18	4.2	4.2	4	3.75	4.23111111111111
1197	English	4.53	4.61	4.53	4.23	4.3	4.69	4.69	4.38	4.23	4.46555555555556
1198	English	4.37	4.43	4.33	4.06	4.12	4.25	4.31	4.25	4	4.23555555555556
1199	English	4.27	4.45	4.47	4.28	3.92	4.04	4.15	3.71	3.61	4.1
1200	English	4.6	4.4	3.9	4.37	4.4	4.6	4.5	4.5	4.4	4.40777777777778
1201	English	3.82	3.88	3.76	4.23	3.88	3.88	3.88	3.7	3.64	3.85222222222222
1202	Mathematics	4.28	3.85	3.99	4.14	3.71	3.42	3.66	3.28	3.14	3.71888888888889
1203	Mathematics	3.85	3.71	3.39	3.22	3.71	3.55	3.22	3.89	3.49	3.55888888888889
1204	Mathematics	3.89	3.51	3.66	2.34	3.07	3.26	2.94	2.99	2.84	3.16666666666667
1205	Mathematics	4.82	4.79	4.65	4.41	4.75	4.55	4.27	4.79	4.41	4.60444444444444
1206	Mathematics	4.26	4.33	4.59	4.13	4.13	4.19	4.39	3.99	3.86	4.20777777777778
1207	Mathematics	3.99	3.91	3.49	3.77	3.74	3.74	3.66	4.08	3.58	3.77333333333333
1208	Mathematics	4.33	4.12	4.18	4.39	4.06	3.87	4.06	3.81	4.06	4.09777777777778
1209	Mathematics	4.58	4.38	4.46	3.66	4.24	4.07	4.3	3.83	3.83	4.15
1210	Mathematics	3.99	4.33	4.33	4.66	4.16	4.33	3.99	3.66	3.83	4.14222222222222
1211	Mathematics	4.09	4.03	4.19	4.13	3.83	3.89	3.96	3.79	3.49	3.93333333333333
1212	Mathematics	3.72	3.48	3.93	3.78	3.69	3.63	3.63	2.96	3.3	3.56888888888889
1213	Mathematics	3.76	3.69	4.07	4.07	3.46	3.69	3.76	3.23	3.69	3.71333333333333
1214	Mathematics	4.66	4.49	4.41	4.08	4.33	4.16	4.16	3.74	3.58	4.17888888888889
1215	Mathematics	3.99	3.78	4.14	4.62	3.55	3.89	3.46	3.18	3.37	3.77555555555556
1216	Mathematics	4.36	4.15	4.47	4.15	4.1	4.31	4.26	3.63	3.94	4.15222222222222
1217	Mathematics	3.14	2.99	3.04	2.74	3.09	3.49	3.19	3.64	2.84	3.12888888888889
1218	Mathematics	3.83	3.74	3.54	3.95	3.49	3.7	3.54	3.12	3.49	3.6
1219	Mathematics	3.17	3.14	3.35	3.78	3.28	3.53	3.14	2.89	2.92	3.24444444444444
1220	Mathematics	3.27	3.17	3.28	4.27	3.1	3.55	3.31	2.99	3.03	3.33
1221	Mathematics	3.57	3.64	4.24	4.35	3.57	4.07	3.7	3.33	3.39	3.76222222222222
1222	Mathematics	2.7	2.82	3.44	3.64	2.92	3.24	3.17	2.67	2.6	3.02222222222222
1223	Mathematics	4.06	3.81	4.34	4.18	3.62	3.99	4.16	3.21	3.56	3.88111111111111
1224	Mathematics	4.23	4.19	4.28	4.33	3.85	3.9	4.33	3.71	4.04	4.09555555555556
1225	Mathematics	2.44	2.83	3.44	2.48	2.4	2.87	2.68	2.38	2.26	2.64222222222222
1226	Mathematics	4.32	4.32	3.89	4.17	3.96	4.03	3.99	3.62	3.78	4.00888888888889
1227	Mathematics	3.26	3.39	3.78	3.91	3.47	3.39	3.6	2.95	3.26	3.44555555555556
1228	Mathematics	4.21	4.09	4.08	4.25	3.91	4.02	4.04	3.48	3.66	3.97111111111111
1229	Mathematics	3.84	3.63	3.93	3.98	3.59	3.59	3.56	3.03	3.33	3.60888888888889
1230	Mathematics	3.39	3.51	3.51	3.75	3.27	3.27	3.45	2.59	3.16	3.32222222222222
1231	Mathematics	2.78	3.08	3.34	2.54	2.82	2.69	2.69	2.6	2.34	2.76444444444444
1232	Mathematics	2.78	3.08	3.34	2.54	2.82	2.69	2.69	2.6	2.34	2.76444444444444
1233	Mathematics	3.77	3.95	3.95	3.68	3.81	3.95	3.9	3.4	3.45	3.76222222222222
1234	Mathematics	4.25	4.12	4.23	4.34	4.15	4.2	4.23	3.48	3.8	4.08888888888889
1235	Mathematics	3.74	3.5	3.25	3.98	3.6	3.56	3.58	2.89	3.62	3.52444444444444
1236	Mathematics	3.97	3.94	3.99	4.4	3.62	3.97	3.78	3.18	3.42	3.80777777777778
1237	Mathematics	2.21	2.29	2.13	2.45	2.45	2.4	2.53	1.98	2.14	2.28666666666667
1238	Mathematics	3.41	3.33	3.33	3.74	2.83	3.08	2.99	2.24	2.49	3.04888888888889
1239	Mathematics	3.99	3.86	4.05	3.7	3.6	3.92	3.63	2.84	3.49	3.67555555555556
1240	Mathematics	3.59	3.55	3.29	3.48	3.29	2.99	3.07	2.96	3.07	3.25444444444444
1241	Mathematics	4.39	4.09	4.09	4.89	3.9	3.72	3.81	3.39	3.99	4.03
1242	Mathematics	2.11	2.87	2.44	1.66	2.33	2.99	2.44	2.22	2.11	2.35222222222222
1243	Mathematics	3.88	3.88	3.99	4.55	3.55	4.11	4.33	2.77	3.88	3.88222222222222
1244	Mathematics	3.83	3.83	3.99	4.16	3.58	3.91	3.83	3.18	3.83	3.79333333333333
1245	Mathematics	4.52	4.29	4.29	4.17	4.29	4	3.94	4.23	3.58	4.14555555555556
1246	Mathematics	4.25	3.93	4.25	4	3.93	3.75	3.81	3.68	3.68	3.92
1247	Mathematics	4.28	4.28	4.42	4.42	4.14	4.14	4	3.57	3.71	4.10666666666667
1248	Mathematics	4	3.66	4.16	3.75	3.83	3.41	3.25	3.5	3.66	3.69111111111111
1249	Mathematics	4.71	4.71	4.42	4.42	4.57	4.57	4.42	4.57	4.42	4.53444444444444
1250	Mathematics	4.1	4.2	4.2	3.7	3.3	3.1	3.3	3.9	3.2	3.66666666666667
1251	Mathematics	4.76	4.68	4.6	4.64	4.64	4.64	4.6	4.4	4.24	4.57777777777778
1252	Mathematics	3.5	3.5	3.5	3.11	3.38	3.5	3.27	3.27	2.88	3.32333333333333
1253	Mathematics	4.73	4.47	4.43	4.6	4.43	4.34	4.47	4.13	4.17	4.41888888888889
1254	Mathematics	5	4.66	5	5	4.66	4.66	4.33	4.66	4.33	4.7
1255	Mathematics	3.88	3.72	4.16	3.88	3.72	3.84	3.84	2.96	3.32	3.70222222222222
1256	Mathematics	4.21	4.14	4.14	4.5	4	3.85	4	3.85	3.5	4.02111111111111
1257	Mathematics	4.85	4.78	4.92	4.42	4.5	4.42	4.35	4.14	4.28	4.51777777777778
1258	Mathematics	4.23	4.23	4.46	4	3.92	4.15	4.15	3.92	3.53	4.06555555555556
1259	Mathematics	3.75	3.62	2.79	4.12	3.83	3.12	3.58	3.58	3.5	3.54333333333333
1260	Mathematics	3.5	3.5	3	3.85	3.5	3.6	3.5	3.3	3.1	3.42777777777778
1261	Mathematics	1	1	1	1	1	1	1	1	1	1
1262	Mathematics	3.61	3.46	4.46	3.46	3.53	4	3.61	2.84	3.23	3.57777777777778
1263	Mathematics	4.43	4.47	3.82	4.39	4	3.91	3.78	3.86	3.69	4.03888888888889
1264	Mathematics	2.69	2.38	3.23	3.23	2.61	3.38	2.69	2.15	2.46	2.75777777777778
1265	Mathematics	4.27	4.36	4.68	4.09	4.04	4.31	4	3.72	3.86	4.14777777777778
1266	Mathematics	3.58	3.75	4.13	3.34	3.41	4.03	3.55	2.96	2.79	3.50444444444444
1267	Mathematics	3.69	3.53	4.11	3.92	3.5	3.73	3.53	2.65	3.11	3.53
1268	Mathematics	4.61	4.36	4.47	4.21	4.1	4.36	4.34	3.74	3.87	4.22888888888889
1269	Mathematics	3.93	3.75	4.21	3.84	3.27	3.48	3.6	2.75	3.18	3.55666666666667
1270	Mathematics	4.33	4.33	4.12	4.08	4.04	4.2	4.33	3.7	4.04	4.13
1271	Mathematics	2.75	3.1	3.1	3.14	3.1	3.25	2.96	2.89	2.85	3.01555555555556
1272	Mathematics	4	4	4.12	3.3	3.66	4	3.87	3.15	3.53	3.73666666666667
1273	Mathematics	4.53	4.26	4.42	4.5	4.11	4.03	4.11	3.34	3.73	4.11444444444444
1274	Mathematics	2.58	2.91	3.25	3.04	2.5	2.79	2.7	2.41	2.41	2.73222222222222
1275	Mathematics	3.3	3.4	3	4.3	3.4	3.5	3.5	3.1	2.9	3.37777777777778
1276	Mathematics	3.43	3.37	3.68	3.93	3.31	3.68	3.43	3	3.12	3.43888888888889
1277	Mathematics	4.57	4.57	4.42	4.57	4	3.85	4.14	3.42	3	4.06
1278	Mathematics	4	3.88	3.33	3.88	3.22	3.77	3.22	2.88	3.22	3.48888888888889
1279	Mathematics	5	4.75	5	5	4.5	4.5	4.75	4.75	4.5	4.75
1280	Mathematics	4.33	4.33	4.5	4	4.5	4.33	4.16	4.5	3.66	4.25666666666667
1281	Mathematics	2.66	3	3.33	3.66	3.11	3	3	3.66	3.11	3.17
1282	Mathematics	4.21	3.94	3.57	4	3.84	3.78	3.94	3.84	3.73	3.87222222222222
1283	Mathematics	3.82	3.94	4.05	3.7	3.7	3.64	3.7	3.94	3.35	3.76
1284	Mathematics	4.93	4.81	4.81	4.53	4.31	4.5	4.62	4.33	4.25	4.56555555555556
1285	Mathematics	3.42	3.71	2.64	3.85	3.71	3.21	3.14	4	3.35	3.44777777777778
1286	Mathematics	4.13	4.09	4.09	3.77	3.77	3.59	3.68	3.72	3.59	3.82555555555556
1287	Mathematics	4.83	4.75	4.83	4.91	4.25	4.08	4.16	3.83	4.16	4.42222222222222
1288	Mathematics	3.86	3.75	4.22	3.64	3.24	3.69	3.59	3.08	3.18	3.58333333333333
1289	Mathematics	4.1	4.06	4.4	4.33	3.63	4	3.93	3.43	3.7	3.95333333333333
1290	Mathematics	3.25	3.15	3.55	3.65	3.45	3.75	3.42	3.1	3	3.36888888888889
1291	Mathematics	3.69	3.65	4.03	4.11	3.76	3.88	3.84	3.46	3.61	3.78111111111111
1292	Mathematics	3.06	3.46	3.93	3.73	3.4	4	3.53	3.06	3.26	3.49222222222222
1293	Mathematics	4.69	4.63	4.63	4.47	4.3	4.5	4.41	3.91	4.08	4.40222222222222
1294	Mathematics	3.8	3.5	3.76	3.19	3.53	3.73	3.65	3.11	3.26	3.50333333333333
1295	Mathematics	3.77	3.85	3.88	3.96	3.81	4.25	3.85	3.51	3.07	3.77222222222222
1296	Mathematics	2.64	2.71	2.78	2.5	2.21	2.85	2.92	1.84	2.21	2.51777777777778
1297	Mathematics	4.68	4.53	4.46	4.03	4.18	4.28	4.21	4.06	4.15	4.28666666666667
1298	Mathematics	3.87	3.69	3.67	3.27	3.57	3.78	3.61	3.12	3.17	3.52777777777778
1299	Mathematics	3.37	3.37	3.31	3.81	3.12	3.43	3.18	2.68	3.25	3.28
1300	Mathematics	3.09	3.33	3.63	3.51	3.21	3.45	3.33	2.57	3.03	3.23888888888889
1301	Mathematics	4.52	4.24	4.68	4.76	4.16	4.08	4.16	3.68	3.84	4.23555555555556
1302	Mathematics	3.34	3.32	3.4	3.39	3.35	3.47	3.25	2.93	3.19	3.29333333333333
1303	Mathematics	2.7	2.76	2.35	3.41	2.88	2.94	2.88	2.7	2.58	2.8
1304	Mathematics	4.08	3.7	4.2	3.95	3.54	3.83	3.75	3.12	3.45	3.73555555555556
1305	Mathematics	4.1	3.84	4.05	3.94	3.47	3.94	3.66	3.36	3.52	3.76444444444444
1306	Mathematics	2.34	2.36	2.25	2.93	2.5	2.61	2.53	2.12	2.57	2.46777777777778
1307	Mathematics	3.02	2.91	3.27	2.82	2.93	3.34	3.02	2.55	2.89	2.97222222222222
1308	Mathematics	4.29	4.32	4.5	4.5	4.05	4.35	4.36	3.61	3.94	4.21333333333333
1309	Mathematics	4.36	4.2	4.11	4.1	3.93	3.94	3.89	3.17	3.72	3.93555555555556
1310	Mathematics	3.77	4	3.55	4.44	3.88	3.77	3.77	3.66	3.66	3.83333333333333
1311	Mathematics	4.33	4.14	4.4	4.11	4.11	4.33	4.11	3.59	4.18	4.14444444444444
1312	Mathematics	4.1	3.89	4.15	4.21	3.84	3.73	3.78	3.66	3.84	3.91111111111111
1313	Mathematics	3.37	3.25	3.5	3.75	3.5	3.75	3.75	2.75	3.12	3.41555555555556
1314	Mathematics	3.5	3.25	3.5	4.5	3	4.25	3.5	3	3	3.5
1315	Mathematics	4	4.33	4.33	4.66	4	3.66	3.66	4	3.66	4.03333333333333
1316	Mathematics	4.69	4.23	4.76	4.53	4.15	4.3	4.15	3.23	4.23	4.25222222222222
1317	Mathematics	4.62	4.37	4.5	4.12	3.87	4.37	4.37	2.85	3.37	4.04888888888889
1318	Mathematics	4.83	4.33	4.33	3.16	4.66	4.16	4.5	4.83	3.83	4.29222222222222
1319	Mathematics	4.64	4.47	4.23	4.35	4	3.82	3.94	3.88	3.64	4.10777777777778
1320	Mathematics	3.53	3.3	3.76	3.76	3.3	3.3	3.38	2.92	3.25	3.38888888888889
1321	Mathematics	4.5	4.26	4.43	4.27	4.08	4.09	4.14	4.42	3.82	4.22333333333333
1322	Mathematics	3.38	3.46	4.23	4.07	3.76	3.08	3.5	3.46	3.38	3.59111111111111
1323	Mathematics	4.45	4.16	3.83	4.17	4.29	4.2	4.2	4.29	4	4.17666666666667
1324	Mathematics	4.85	4.78	4.85	4.63	4.57	4.35	4.57	4.76	4.42	4.64222222222222
1325	Mathematics	3.93	3.73	3.93	3.57	3.6	3.66	3.66	3.46	3.4	3.66
1326	Mathematics	4	4.5	4.5	3.5	3.5	4	4	3	3.5	3.83333333333333
1327	Mathematics	2.86	2.93	2.73	3.4	2.73	3	2.86	2.73	2.71	2.88333333333333
1328	Mathematics	3.92	3.71	3.64	3.76	3.78	3.71	3.85	3.92	3.57	3.76222222222222
1329	Mathematics	4.04	4	4.18	4.13	3.81	3.86	3.9	3.5	3.68	3.9
1330	Mathematics	3.7	3.35	3.88	3.87	3.58	3.82	3.58	3	3.29	3.56333333333333
1331	Mathematics	4.41	4.08	4.52	4.17	3.94	4.08	4	3.41	3.64	4.02777777777778
1332	Mathematics	4.5	4.3	4.33	3.9	4.16	4.3	4.2	3.5	3.9	4.12111111111111
1333	Mathematics	4	3.87	3.7	4.52	3.88	4.17	4	3.47	3.88	3.94333333333333
1334	Mathematics	2.8	2.8	2.85	3.65	2.95	3.4	3	2.3	3.05	2.97777777777778
1335	Mathematics	4.67	4.54	4.67	4.35	4.12	4.29	4.33	3.45	3.96	4.26444444444444
1336	Mathematics	3.59	3.72	3.18	3.54	3.63	3.54	3.85	3.18	3.27	3.5
1337	Mathematics	4.53	4.35	4.61	4.25	4.12	4.35	4.35	3.67	4	4.24777777777778
1338	Mathematics	2.9	3	2.96	3.56	3.03	3.12	2.93	2.87	2.96	3.03666666666667
1339	Mathematics	3.63	3.72	3.98	3.79	3.55	3.62	3.41	2.94	3.3	3.54888888888889
1340	Mathematics	3.33	3.16	2.87	4.29	3.25	3	3.33	2.91	3.08	3.24666666666667
1341	Mathematics	4	4	4.66	4.25	3.41	3.16	3.25	3	3.25	3.66444444444444
1342	Mathematics	4.56	4.44	4.48	4.2	4.16	4.44	4.36	3.6	3.91	4.23888888888889
1343	Mathematics	4.42	4.1	3.96	4.35	4.17	4.06	4.14	3.62	3.53	4.03888888888889
1344	Mathematics	4.34	4.3	4.47	4.39	4.17	4.39	4.39	3.69	4.04	4.24222222222222
1345	Mathematics	1.66	1.66	1.6	2.46	1.66	1.66	1.73	2	1.8	1.80333333333333
1346	Mathematics	4.66	4.66	4.83	4.83	4.66	4.83	4.83	4.16	4.66	4.68
1347	Mathematics	3.28	3.42	2.71	3.28	2.85	2.85	2.42	2.28	2.57	2.85111111111111
1348	Mathematics	3.9	3.77	3.45	3.54	3.22	3.18	3.13	3.18	3.09	3.38444444444444
1349	Mathematics	4.47	4.11	3.41	3.64	4.47	4.17	4.23	4.41	4.31	4.13555555555556
1350	Mathematics	4.2	4	4	3.6	3.8	4.06	3.93	3.66	3.46	3.85666666666667
1351	Mathematics	3.5	3.28	3.57	3.76	3.21	3.14	3.35	3.21	3.07	3.34333333333333
1352	Mathematics	4.68	4.12	3.76	4.16	4.2	3.8	3.88	4.33	3.72	4.07222222222222
1353	Mathematics	4.42	4.23	4.33	4.2	4	3.75	3.95	4.19	3.38	4.05
1354	Mathematics	3.68	3.43	3.18	4	3.25	2.81	3	3.18	2.93	3.27333333333333
1355	Mathematics	4.5	4.33	4.58	3.75	4.41	4.41	4.41	4.18	3.75	4.25777777777778
1356	Mathematics	4.5	4.5	4.54	3.81	4.36	4.59	4.27	4.33	4.09	4.33222222222222
1357	Mathematics	4.8	4.6	4.78	4.53	4.66	4.6	4.8	4.4	4.53	4.63333333333333
1358	Mathematics	4.29	4.29	4.52	4.11	3.88	3.94	4.05	3.64	3.7	4.04666666666667
1359	Mathematics	3.7	3.5	3.8	3.65	3.55	3.95	3.95	3.05	3.65	3.64444444444444
1360	Mathematics	4.06	3.93	4.31	4.03	3.78	4.06	3.9	3.62	3.58	3.91888888888889
1361	Mathematics	3.22	2.94	3.44	3.76	3.22	3.27	3.11	3.22	3.11	3.25444444444444
1362	Mathematics	3.21	3.04	3.39	3.69	3.39	3.56	3.39	2.95	3.04	3.29555555555556
1363	Mathematics	4.58	4.51	4.51	4.64	4.45	4.35	4.45	4.13	4.32	4.43777777777778
1364	Mathematics	3.12	3.16	3.29	3.54	3.08	3.45	3.17	2.34	2.87	3.11333333333333
1365	Mathematics	2.7	2.77	2.66	2.92	2.66	2.66	2.51	2.7	2.59	2.68555555555556
1366	Mathematics	3.96	3.78	4.14	3.92	3.71	3.96	4	3.1	3.92	3.83222222222222
1367	Mathematics	4.75	4.54	4.54	4.54	4.29	4.41	4.41	3.87	4.12	4.38555555555556
1368	Mathematics	3.96	3.69	3.93	3.69	3.48	3.9	3.72	2.71	3.36	3.60444444444444
1369	Mathematics	3.85	4.04	4.47	4.3	3.66	4	3.85	3.14	3.71	3.89111111111111
1370	Mathematics	4.34	4.42	4.34	4.02	4	4.2	4.2	3.51	3.82	4.09444444444444
1371	Mathematics	3.59	3.72	3.86	3.5	3.5	3.59	3.68	2.77	3	3.46777777777778
1372	Mathematics	4.26	4.03	4.06	3.06	3.8	3.73	3.93	3.4	3.83	3.78888888888889
1373	Mathematics	3.61	3.46	3.69	3.76	3.46	3.46	3.46	3.53	3.15	3.50888888888889
1374	Mathematics	2.6	2.8	2.93	3.28	2.46	2.66	2.73	2.42	2.78	2.74
1375	Mathematics	3.57	3.52	3.62	3.66	3.5	3.57	3.61	3.01	3.3	3.48444444444444
1376	Mathematics	3.22	3.25	3.68	3.57	3.24	3.57	3.44	2.62	3.04	3.29222222222222
1377	Mathematics	2	2.75	2	2.25	2.25	2.5	1.75	2.25	2.25	2.22222222222222
1378	Mathematics	3.96	3.58	3.48	4.21	3.62	3.67	3.69	2.98	3.42	3.62333333333333
1379	Mathematics	3.6	3.48	3.68	3.37	3.34	3.58	3.36	2.76	3.11	3.36444444444444
1380	Mathematics	3.27	3.36	3.27	3.9	3.27	3.45	3.27	2.81	3	3.28888888888889
1381	Mathematics	1.88	2.22	2.44	2.75	1.66	2.55	2.44	1.66	1.77	2.15222222222222
1382	Mathematics	4.72	4.6	4.1	4.3	4.45	4.27	4.36	4.81	4.36	4.44111111111111
1383	Mathematics	3.81	3.54	3.81	4.27	3.54	3.54	3.63	3.63	3.54	3.70111111111111
1384	Mathematics	4.12	3.87	4.25	4.37	3.75	3.87	4.12	3.25	3.75	3.92777777777778
1385	Mathematics	3.68	3.75	4.37	3.43	3.93	4.06	3.93	3.68	3.53	3.81777777777778
1386	Mathematics	4.6	4.4	4.4	4.25	4.4	4	4.4	4.4	4.2	4.33888888888889
1387	Mathematics	4.33	4.2	4.46	3.93	3.8	3.8	3.73	3.73	3.6	3.95333333333333
1388	Mathematics	4.58	4.25	4.54	4.25	3.79	3.87	3.91	3.58	3.83	4.06666666666667
1389	Mathematics	4.91	4.91	5	4.66	4.75	4.91	4.91	4.58	4.5	4.79222222222222
1390	Mathematics	3.38	3.14	3.76	3.47	3.57	3.66	3.52	2.9	3.09	3.38777777777778
1391	Mathematics	4.54	4.36	4.63	4.36	4	4.19	4.04	3.4	3.47	4.11
1392	Mathematics	4.15	3.84	4.19	4.26	3.88	4	3.8	3.65	3.46	3.91444444444444
1393	Mathematics	3.17	3.26	3.82	3.73	3	3.26	3.27	2.78	2.78	3.23
1394	Mathematics	4.44	4.41	4.62	4.31	4.31	4.42	4.41	3.89	4.03	4.31555555555556
1395	Mathematics	3.87	3.93	3.46	3.43	3.84	3.87	3.74	3.87	3.56	3.73
1396	Mathematics	3	3.16	2.66	3.5	3.5	3.33	3.16	3	3	3.14555555555556
1397	Mathematics	4.72	4.54	4.72	4.36	4.18	4.27	4.45	3.72	4.09	4.33888888888889
1398	Mathematics	4.29	4	4.07	3.59	3.89	3.96	4.03	3.42	3.51	3.86222222222222
1399	Mathematics	3.73	3.46	3.62	3.7	3.4	3.66	3.41	3.03	3.1	3.45666666666667
1400	Mathematics	3.18	3	3.54	3.81	2.36	2.9	3	2.54	2.36	2.96555555555556
1401	Mathematics	4.05	3.85	3.6	4.1	3.75	3.8	3.7	3.55	3.65	3.78333333333333
1402	Mathematics	4	3.76	3.9	3.71	3.42	3.57	3.4	2.85	3.28	3.54333333333333
1403	Mathematics	3.68	3.73	3.68	2.42	3.26	3.78	3.68	2.84	2.78	3.31666666666667
1404	Mathematics	3.25	3.31	3.5	3.56	3.12	3.31	3.53	2.93	3.13	3.29333333333333
1405	Mathematics	4.16	4	4.5	4	4	4.33	4	3.5	3.33	3.98
1406	Mathematics	4.7	4.58	4.64	4.11	4.47	4.29	4.41	3.82	4.05	4.34111111111111
1407	Mathematics	3.06	2.8	3	3.06	3	3.26	2.8	2.33	2.66	2.88555555555556
1408	Mathematics	4.66	4.6	4.4	4.5	3.93	3.93	4.13	4	3.86	4.22333333333333
1409	Mathematics	3.3	2.82	3.25	3.08	2.83	3.04	2.79	2.7	2.82	2.95888888888889
1410	Mathematics	5	4.75	4.75	4.87	4.62	4.75	4.75	4.62	4.37	4.72
1411	Mathematics	3.56	3.44	3.52	4.08	3.16	3.52	3.44	2.4	3.08	3.35555555555556
1412	Mathematics	4.25	4	4.5	3.85	3.55	4.1	3.8	3.25	3.45	3.86111111111111
1413	Mathematics	3.61	3.71	3.71	3.61	3.71	3.57	3.42	3	3.19	3.50333333333333
1414	Mathematics	2.47	2.33	2.05	2.55	3	2.63	2.61	2.35	2.72	2.52333333333333
1415	Mathematics	3	2.83	3.16	4.16	3.33	3.83	3.5	2.33	3	3.23777777777778
1416	Mathematics	3.56	3.5	3.68	4	3.25	3	2.93	3.18	3	3.34444444444444
1417	Mathematics	3.57	3.72	3.47	3.31	3.38	3.15	3.26	3	2.89	3.30555555555556
1418	Mathematics	4.62	4.62	4.75	4.25	3.73	4.26	4.13	3.56	3.73	4.18333333333333
1419	Mathematics	4.81	4.68	4.62	4.43	4	4.25	4.25	4.06	3.93	4.33666666666667
1420	Mathematics	4.37	4.25	3.7	4.51	4.11	3.66	3.77	4	4.07	4.04888888888889
1421	Mathematics	4.9	4.8	4.8	4.7	4.7	4.6	4.6	4.4	4.6	4.67777777777778
1422	Mathematics	4.9	4.8	4.8	4.7	4.7	4.6	4.6	4.4	4.6	4.67777777777778
1423	Mathematics	4.2	4.2	4.31	3.83	4.13	3.83	4.1	4.1	3.66	4.04
1424	Mathematics	4.7	4.5	4.6	4.66	4.7	4.8	4.6	4.2	4.44	4.57777777777778
1425	Mathematics	3.94	3.63	4.15	4.05	3.73	3.73	3.73	3.42	3.31	3.74333333333333
1426	Mathematics	4.75	4.6	4.89	4.46	4.48	4.39	4.51	3.92	4.29	4.47666666666667
1427	Mathematics	2.82	2.71	3.32	3.39	3.34	3.24	3.34	2.65	2.72	3.05888888888889
1428	Mathematics	3.64	3.64	3.96	3.68	3.68	3.88	3.8	3.24	3.4	3.65777777777778
1429	Mathematics	3.16	3.16	4.33	4.16	2.83	3.83	3.66	3.33	2.6	3.45111111111111
1430	Mathematics	2.92	2.92	3.38	3.57	2.96	3.34	3.23	3.03	2.84	3.13222222222222
1431	Mathematics	4.25	4.29	4.5	4.08	3.87	3.95	4.04	3.62	3.7	4.03333333333333
1432	Mathematics	4	3.84	3.5	3.87	4.03	3.87	3.58	4	3.46	3.79444444444444
1433	Mathematics	3.57	3.57	3.47	4.31	3.26	3.78	3.68	3.26	3.1	3.55555555555556
1434	Mathematics	4.52	4.24	4.16	3.36	3.37	3.52	3.6	3.12	3.24	3.68111111111111
1435	Mathematics	3.95	3.71	4.09	3.38	3.47	3.57	3.47	3.04	3.47	3.57222222222222
1436	Mathematics	3.85	3.66	3.95	3.76	3.38	3.61	3.68	3.19	3.1	3.57555555555556
1437	Mathematics	4.5	4.4	4.72	4.36	4.18	4.31	4.36	3.68	3.95	4.27333333333333
1438	Mathematics	3.66	3.48	4.09	3.75	3.31	3.66	3.63	3.09	3.31	3.55333333333333
1439	Mathematics	3.89	3.67	3.94	3.5	3.72	4.05	3.72	3.21	3.75	3.71666666666667
1440	Mathematics	3.5	3.43	3.93	3.43	3.43	3.75	3.56	3	3.43	3.49555555555556
1441	Mathematics	4.1	4.05	4.4	4.3	3.7	3.95	3.9	3.21	3.5	3.90111111111111
1442	Mathematics	2.81	3	3.27	3.45	2.9	3.63	3.36	2.54	2.9	3.09555555555556
1443	Mathematics	2.77	2.83	3.33	2.23	2.44	3.11	2.66	1.88	2.58	2.64777777777778
1444	Mathematics	3.46	3.5	3.57	3.17	3.14	3.39	3.07	2.5	2.89	3.18777777777778
1445	Mathematics	4.07	3.92	4.14	3.92	4	3.92	4.07	3.28	3.92	3.91555555555556
1446	Mathematics	2.33	2.33	2.87	3.75	2.39	2.75	2.5	2.08	2.45	2.60555555555556
1447	Mathematics	3.51	3.51	3.85	3.59	3.29	3.59	3.55	2.7	2.96	3.39444444444444
1448	Mathematics	4.44	3.77	3.61	3.27	3.72	3.88	3.72	3	3.66	3.67444444444444
1449	Mathematics	4.64	4.35	4.17	3.78	3.77	4.03	3.96	3.39	3.64	3.97
1450	Mathematics	3.82	3.76	3.64	4.29	3.76	3.94	3.64	3.05	3.76	3.74
1451	Mathematics	4	3.95	4.16	3.95	4	4.08	4.04	3.4	3.56	3.90444444444444
1452	Mathematics	4.28	4	4.14	4.28	3.85	4.28	4.28	3.57	3.57	4.02777777777778
1453	Mathematics	3.59	3.4	2.5	3.31	3.45	3.04	3.04	3.77	3.31	3.26777777777778
1454	Mathematics	4.2	4.4	4.1	4.4	4	4.1	4.2	3.7	3.8	4.1
1455	Mathematics	4.78	4.64	4.64	4.85	4.28	4.42	4.28	4.28	4.14	4.47888888888889
1456	Mathematics	2.45	2.36	2.47	3.78	2.82	3.1	3.04	2.28	2.56	2.76222222222222
1457	Mathematics	2.35	2.85	2.92	2.85	2.78	3.28	3	2.78	2.35	2.79555555555556
1458	Mathematics	4.07	3.98	4.22	4.37	3.65	4.05	3.83	3.1	3.39	3.85111111111111
1459	Mathematics	2.47	2.47	2.6	3.27	2.31	2.52	2.29	1.9	2.29	2.45777777777778
1460	Mathematics	3.5	3	3.25	4	2.87	3.12	3.25	2.5	3.25	3.19333333333333
1461	Mathematics	4.3	4.4	4.55	4.8	3.9	4.3	4.4	3.3	3.8	4.19444444444444
1462	Mathematics	4.85	4	4.85	3.28	4.71	4.28	4.42	4.14	4.42	4.32777777777778
1463	Mathematics	4.8	4.8	4.6	4.4	4.6	4.4	4.6	4.4	4.4	4.55555555555556
1464	Mathematics	4.52	4.21	4.52	4.47	3.73	3.95	4.17	3.56	3.73	4.09555555555556
1465	Mathematics	3.96	3.81	3.92	3.7	3.77	3.77	3.92	3.48	3.51	3.76
1466	Mathematics	4.28	4.21	4.21	3.71	4.07	3.85	3.78	3.07	3.71	3.87666666666667
1467	Mathematics	5	4.87	4.87	3.37	4.87	4.5	4.37	4.75	4.62	4.58
1468	Mathematics	3.31	3	3.43	4.31	2.81	3.18	3.12	3.25	2.75	3.24
1469	Mathematics	4.81	4.72	4.45	4.54	4.4	4.4	4.31	3.9	4.31	4.42666666666667
1470	Mathematics	4.87	4.87	4.87	5	4.87	4.87	4.75	4.37	4.87	4.81555555555556
1471	Mathematics	5	4.57	4.71	4.85	4.57	4.57	4.71	4.14	4.28	4.6
1472	Mathematics	4.31	4.22	4.22	4.59	4.4	4.45	4.4	3.95	4	4.28222222222222
1473	Mathematics	3.23	3.58	3.58	4.29	3.41	3.47	3.47	3.41	3.23	3.51888888888889
1474	Mathematics	3.58	3.45	3.7	4.62	3.45	3.66	3.66	3.16	3.33	3.62333333333333
1475	Mathematics	4.48	4.45	4.45	4.1	4.4	4.27	4.29	3.78	4.24	4.27333333333333
1476	Mathematics	1.94	2.31	3.52	2.78	2.21	2.78	2.36	2.63	2.21	2.52666666666667
1477	Mathematics	3.03	3.13	3.03	2.96	2.93	3.26	3.06	2.93	2.86	3.02111111111111
1478	Mathematics	4.41	4.37	4.37	4.45	4.12	4.2	4.16	3.62	3.83	4.17
1479	Mathematics	3.71	4.07	4	3.78	3.21	3.5	3.64	3.28	3.57	3.64
1480	Mathematics	4.25	3.84	3.34	3.81	3.84	3.68	3.65	3.65	3.59	3.73888888888889
1481	Mathematics	3.91	3.95	4.17	4.21	3.73	3.91	3.86	3	3.52	3.80666666666667
1482	Mathematics	4	3.5	3	4	3.5	3.25	3.75	1.75	3.5	3.36111111111111
1483	Mathematics	4.08	4	4.2	3.58	3.62	3.87	3.7	3.08	3.16	3.69888888888889
1484	Mathematics	4.15	3.84	4.07	3.92	3.92	4.15	4	3.46	3.61	3.90222222222222
1485	Mathematics	4.48	4.22	4.6	4.22	3.71	4.17	4.17	3.2	3.6	4.04111111111111
1486	Mathematics	3.78	3.71	4	3.07	3.5	3.71	3.21	3.28	3.14	3.48888888888889
1487	Mathematics	3.52	3.73	3.26	2.69	3.21	3.73	3.52	2.91	3	3.28555555555556
1488	Mathematics	4.75	4.45	4.45	4.7	4.25	3.85	4.15	3.95	4.3	4.31666666666667
1489	Mathematics	4	4	4.75	4	3.75	4.25	3.5	3.75	3.5	3.94444444444444
1490	Mathematics	4	4	3.62	3.75	3.62	3.62	3.75	4.37	3.5	3.80333333333333
1491	Mathematics	4	4.11	4.34	3.88	3.61	4.15	4.3	2.73	3.69	3.86777777777778
1492	Mathematics	3.7	3.5	4	4.2	3.6	4.1	3.7	3	3.5	3.7
1493	Mathematics	4.55	4.6	4.6	4.35	4.2	4.35	4.35	3.7	3.9	4.28888888888889
1494	Mathematics	4.46	4.46	4.69	4.07	4	4.3	4.23	3.46	3.69	4.15111111111111
1495	Mathematics	4.16	3.91	3.54	3.43	4.08	4	4.12	3.95	3.91	3.9
1496	Mathematics	4.25	4.25	3.81	4.18	3.81	3.62	3.68	3.81	3.56	3.88555555555556
1497	Mathematics	3.89	3.75	3.42	3.7	3.46	3.6	3.92	3.89	3.57	3.68888888888889
1498	Mathematics	3.66	3.66	4.2	3.86	3.73	4	3.53	3.26	3.4	3.7
1499	Mathematics	4.66	4.36	4.09	4.25	4.58	4.25	4.41	4.33	3.9	4.31444444444444
1500	Mathematics	4.83	4.66	4.83	4.83	4.33	4.83	4.83	4.33	4.5	4.66333333333333
1501	Mathematics	4.41	4.25	3.83	4.08	4.16	3.79	3.83	3.95	3.91	4.02333333333333
1502	Mathematics	3.45	3.27	3.81	4	3.72	3.31	3.09	3.04	3.18	3.43
1503	Mathematics	3.76	3.69	4.15	3.69	3.69	3.61	3.46	3.38	3.3	3.63666666666667
1504	Mathematics	3.04	3.08	3.86	3.17	3.56	3	3	3	2.95	3.18444444444444
1505	Mathematics	4.07	4	4	4.32	4.25	3.57	3.32	3.32	3.6	3.82777777777778
1506	Mathematics	4.5	4.45	4.37	4.3	4	3.95	4.2	4.16	4.04	4.21888888888889
1507	Mathematics	4.32	4.36	4.16	4.36	4.16	4.04	3.92	3.88	3.95	4.12777777777778
1508	Mathematics	2.8	2.76	3	3.05	3.23	3.04	2.95	2.85	2.52	2.91111111111111
1509	Mathematics	4.8	4.67	4.67	4.45	4.45	4.36	4.06	3.93	4.06	4.38333333333333
1510	Mathematics	2	2.36	2.36	2.36	2.54	2.81	2.81	2.72	2.27	2.47
1511	Mathematics	4.11	4.22	4.22	4.27	3.5	3.55	3.77	3.44	3.66	3.86
1512	Mathematics	2.89	3.2	3.52	3.31	3	3	3.05	2.89	3.15	3.11222222222222
1513	Mathematics	3.5	3.4	4.03	3.4	3.33	3.26	2.76	2.73	2.88	3.25444444444444
1514	Mathematics	4.22	4.33	4.11	3.88	4.33	4.33	3.22	3.22	3.33	3.88555555555556
1515	Mathematics	3.85	3.81	3.85	4.29	4	3.59	3.18	3.18	3.51	3.69555555555556
1516	Mathematics	3.5	3.33	3.91	4.08	3.5	3.75	2.16	2.16	3.09	3.27555555555556
1517	Mathematics	4	4.06	4	4.18	4.18	4	3.37	3.31	3.56	3.85111111111111
1518	Mathematics	4.08	3.91	3.91	4.52	3.95	3.95	3.82	3.7	3.5	3.92666666666667
1519	Mathematics	2.12	2.5	2.75	2.24	2.92	2.58	2.16	2.16	2.25	2.40888888888889
1520	Mathematics	4.23	3.76	3.69	4.11	3.72	3.8	3.61	3.23	3.33	3.72
1521	Mathematics	4.58	4.2	4.2	3.54	3.51	3.31	3.2	3.2	3.35	3.67666666666667
1522	Mathematics	4.03	3.84	3.93	3.25	3.59	3.28	2.84	2.84	2.96	3.39555555555556
1523	Mathematics	2.65	2.55	2.7	2.6	2.52	2.8	2.8	2.66	2.45	2.63666666666667
1524	Mathematics	3.5	3.4	3.72	3.63	3.09	3.19	3.14	2.68	3	3.26111111111111
1525	Mathematics	3.82	3.94	4.33	3.64	3.64	3.52	3.12	2.81	3.29	3.56777777777778
1526	Mathematics	3	2.95	3.43	3.31	2.73	3.43	2.95	2.26	2.52	2.95333333333333
1527	Mathematics	2	2.4	3.25	3	2.6	2	2	2	2.25	2.38888888888889
1528	Mathematics	4.66	4.5	4.5	4.6	4.33	4	3.83	4	3.83	4.25
1529	Mathematics	4.25	4.12	4.37	4.25	3.62	3.87	3.75	3.37	3.37	3.88555555555556
1530	Mathematics	4.03	3.98	4.15	4.39	4.1	4.19	3.67	3.49	3.75	3.97222222222222
1531	Mathematics	3.51	3.38	3.74	3.63	3.25	3.61	3.53	2.76	2.93	3.37111111111111
1532	Mathematics	3.59	3.51	3.73	4.03	3.37	3.62	3.4	2.92	3.19	3.48444444444444
1533	Mathematics	3.02	3.04	3.04	3.48	3.09	3	2.53	2.53	2.76	2.94333333333333
1534	Mathematics	2.1	2.05	2.38	2.44	2.16	2.12	1.93	1.88	2	2.11777777777778
1535	Mathematics	3.66	3.66	4.66	4.66	4.33	3.66	3.66	3.66	3.66	3.95666666666667
1536	Mathematics	4	4.37	4.25	3.85	3.87	4.25	3.5	3.25	3.75	3.89888888888889
1537	Mathematics	5	5	5	4	5	5	5	4	5	4.77777777777778
1538	Mathematics	4	4	3.61	3.3	4	3.84	3.84	3.92	3.23	3.74888888888889
1539	Mathematics	3.36	3.54	4	3.81	3.36	4	3.09	3	2.72	3.43111111111111
1540	Mathematics	4.25	4.31	4.12	4.25	4.12	3.81	3.87	3.93	4.12	4.08666666666667
1541	Mathematics	3.71	3.71	3.71	3.71	3.42	3.42	3.28	3.42	3.28	3.51777777777778
1542	Mathematics	3.8	3.8	4.1	4.5	3.8	3.8	4.3	3.9	3.6	3.95555555555556
1543	Mathematics	4.6	4.4	4.6	4.5	3.6	3.8	4	3.4	2.4	3.92222222222222
1544	Mathematics	4.31	4.18	4.22	3.95	4.09	3.95	4.13	4.14	3.63	4.06666666666667
1545	Mathematics	3.75	3.81	3.93	4.31	3.62	3.62	3.81	3.31	3.5	3.74
1546	Mathematics	5	4.66	4.83	4.66	4.83	4.83	5	5	4.83	4.84888888888889
1547	Mathematics	3.6	3.73	4	3.73	3.73	3.86	3.66	3.38	3.6	3.69888888888889
1548	Mathematics	3.7	3.7	3.65	4.15	3.75	3.9	3.95	3.45	3.35	3.73333333333333
1549	Mathematics	4.83	4.83	4.83	4.5	4.66	4.83	4.83	4.5	4.16	4.66333333333333
1550	Mathematics	4.48	4.4	4.59	4.22	4.03	4.25	4.25	3.8	4	4.22444444444444
1551	Mathematics	4.43	4.68	4.68	4.37	4.18	4.43	4.31	3.75	3.87	4.3
1552	Mathematics	3.82	3.82	4.35	4.47	3.47	3.58	3.64	2.88	3.41	3.71555555555556
1553	Mathematics	3.36	3.31	3.68	2.21	2.94	2.89	2.78	2.78	3	2.99444444444444
1554	Mathematics	3.42	3.85	3.42	3.28	3	3.42	3	2.71	3	3.23333333333333
1555	Mathematics	3.42	2.85	3.5	3.71	3.21	3.57	3.42	2.64	2.71	3.22555555555556
1556	Mathematics	4.71	4.28	4.35	4.23	3.78	3.64	3.71	3.14	3.35	3.91
1557	Mathematics	3.66	3.46	3.8	4.2	3.06	3.73	3.4	3.07	3.33	3.52333333333333
1558	Mathematics	3.11	3.29	3.41	3.23	2.52	2.82	2.75	2.82	2.64	2.95444444444444
1559	Mathematics	4.4	4.1	4.55	3.8	3.9	4.3	4	3.55	3.9	4.05555555555556
1560	Mathematics	3.69	3.61	3.69	4	3.61	4.3	4.07	3.23	3.23	3.71444444444444
1561	Mathematics	4.9	4.7	4.7	4.6	4.3	4.7	4.7	3.8	4.1	4.5
1562	Mathematics	4.07	4	4.07	3.92	4	4	4	3.46	3.53	3.89444444444444
1563	Mathematics	4.44	4.33	4.44	4.33	4.03	4.14	4.14	3.33	3.66	4.09333333333333
1564	Mathematics	4.68	4.4	4.64	4.6	4.16	4.24	4.21	3.7	3.79	4.26888888888889
1565	Mathematics	4.28	3.82	3.53	4.32	3.67	3.75	3.66	3.51	3.57	3.79
1566	Mathematics	4.2	4	4.28	3.62	3.64	4	3.92	3.28	3.6	3.83777777777778
1567	Mathematics	4.85	4.57	4.57	4.71	4.42	4	4.57	4.57	4.14	4.48888888888889
1568	Mathematics	3.17	3.35	3.67	3.07	2.89	3.25	3.35	2.46	2.82	3.11444444444444
1569	Mathematics	4.59	4.4	4.55	4.29	4.11	4.25	4.33	3.07	3.66	4.13888888888889
1570	Mathematics	3.05	3	2.94	2.94	2.82	3.05	2.7	2.7	2.64	2.87111111111111
1571	Mathematics	4.5	4.28	4.61	3.89	3.41	3.71	3.89	3.33	3.65	3.91888888888889
1572	Mathematics	4.15	4.14	4	4.33	4	3.79	3.79	3.93	3.86	3.99888888888889
1573	Mathematics	4.85	4.8	4.9	4.4	3.95	4.25	4.3	3.8	3.8	4.33888888888889
1574	Mathematics	3.22	3.22	3.33	3.07	3.06	2.94	3.11	2.94	2.67	3.06222222222222
1575	Mathematics	3.82	3.54	3.25	3.67	3.21	3.25	3.31	3.46	3.21	3.41333333333333
1576	Mathematics	4.33	4.47	4.47	3.07	4.33	4.13	3.93	4.33	4.2	4.14
1577	Mathematics	4.21	3.89	3.63	4.05	4.05	4.21	3.95	3.89	3.68	3.95111111111111
1578	Mathematics	4.39	4.09	4.12	4.06	4.06	3.88	4.12	3.79	3.58	4.01
1579	Mathematics	1.71	1.43	1.71	2.71	1.71	1.43	1.29	1.86	1.14	1.66555555555556
1580	Mathematics	4.43	4.26	4.48	4.17	4.13	4.35	4.3	3.74	4	4.20666666666667
1581	Mathematics	4.15	4.15	4.05	3.95	3.8	3.9	3.9	3.4	3.5	3.86666666666667
1582	Mathematics	4.11	4	4.32	4.42	3.89	4	4	3.53	3.79	4.00666666666667
1583	Mathematics	3.69	3.62	3.73	3.92	3.65	3.77	3.65	3.27	3.35	3.62777777777778
1584	Mathematics	4.71	4.58	4.7	4.43	4.32	4.35	4.23	3.97	4.13	4.38
1585	Mathematics	3.5	3.75	3.79	3.54	3.18	3.5	3.25	3.26	3.18	3.43888888888889
1586	Mathematics	3.33	3.61	3.78	4	3.61	3.89	3.78	3.44	3.33	3.64111111111111
1587	Mathematics	3.06	2.71	2.53	3.94	2.94	3.12	2.88	3	2.94	3.01333333333333
1588	Mathematics	4.37	4.11	3.63	4.03	3.66	3.91	3.56	3.77	3.51	3.83888888888889
1589	Mathematics	2.97	3.1	3.47	3.53	2.87	3.43	2.9	2.62	2.67	3.06222222222222
1590	Mathematics	3.85	3.92	3.92	4.38	3.46	3.77	4	3.23	3.23	3.75111111111111
1591	Mathematics	2.95	3.29	3.48	3.43	3.14	3.57	3.33	2.86	2.9	3.21666666666667
1592	Mathematics	3.13	3.06	3.75	2.88	3.31	3.44	3.38	3.06	3.25	3.25111111111111
1593	Mathematics	2.79	2.68	3.26	3.34	2.69	3.07	2.71	2.58	2.53	2.85
1594	Mathematics	3.19	3.19	2.74	3.34	3.07	2.67	2.7	2.81	2.86	2.95222222222222
1595	Mathematics	4.69	4.38	4.5	4.31	4.38	4.38	4.38	3.81	4.06	4.32111111111111
1596	Mathematics	2.13	2.22	2.35	3.09	2.09	2.65	2.26	2	2.04	2.31444444444444
1597	Mathematics	4.06	4.03	4.03	3.87	3.77	4.03	3.9	3.1	3.39	3.79777777777778
1598	Mathematics	4.13	4.09	4.39	4	3.78	4.26	3.78	3.35	3.35	3.90333333333333
1599	Mathematics	4.17	4.21	4.5	4.35	3.92	4	3.96	3.57	3.71	4.04333333333333
1600	Mathematics	3.83	3.67	3.5	3.9	3.4	3.43	3.4	2.93	3.07	3.45888888888889
1601	Mathematics	3.32	3.16	3.42	2.89	3.11	3.21	3.21	2.44	2.79	3.06111111111111
1602	Mathematics	3.89	3.74	3.79	3.95	3.26	3.68	3.58	2.53	3.37	3.53222222222222
1603	Mathematics	3.06	2.94	3	3.63	3.06	3.25	2.93	2.25	2.69	2.97888888888889
1604	Mathematics	3.15	2.96	3.32	3.84	2.73	3.08	3	2.58	2.58	3.02666666666667
1605	Mathematics	3.42	3.42	3.56	3.55	3.3	3.7	3.55	2.97	3.12	3.39888888888889
1606	Mathematics	2	1.94	2.59	2.41	1.88	3.12	2.18	1.88	2.18	2.24222222222222
1607	Mathematics	3.43	3.35	3.57	3.65	3.17	3.87	3.52	2.83	3.26	3.40555555555556
1608	Mathematics	2.93	2.96	3.33	3.07	2.63	3.26	2.85	2.31	2.67	2.89
1609	Mathematics	4.04	3.84	4.32	3.88	3.8	3.88	4	3.08	3.21	3.78333333333333
1610	Mathematics	4.27	4.08	4.08	3.92	3.58	3.5	3.83	3.58	3.5	3.81555555555556
1611	Mathematics	2.71	2.95	3.14	3.12	2.78	2.98	2.69	2.41	2.68	2.82888888888889
1612	Mathematics	4.5	4.5	4.4	4.3	4.4	4.3	4.4	4.56	4.5	4.42888888888889
1613	Mathematics	4.55	4.36	4.59	4.32	4.19	4.43	4.57	4.05	4.14	4.35555555555556
1614	Mathematics	4.13	4.38	4.63	4.38	4.25	4	3.63	4	3.88	4.14222222222222
1615	Mathematics	5	4.5	4.8	4.7	4.5	4.5	4.5	4.6	4.4	4.61111111111111
1616	Mathematics	4.12	4.18	4.47	3.35	3.88	4	3.82	3.65	3.35	3.86888888888889
1617	Mathematics	5	4.86	4.86	4.71	4.29	4.29	4.71	4	4.43	4.57222222222222
1618	Mathematics	4.44	4.38	3.88	4.2	3.88	4.06	4.13	4	3.88	4.09444444444444
1619	Mathematics	3.2	3.36	2.32	2.92	3.36	2.92	2.96	3.2	2.96	3.02222222222222
1620	Mathematics	4.53	4.23	4.57	3.9	4.17	4.2	4.17	3.97	3.9	4.18222222222222
1621	Mathematics	3.62	3.67	4	4.1	3.62	4	3.81	3.52	3.43	3.75222222222222
1622	Mathematics	3.92	3.85	4.15	4.38	3.77	4.23	4	3.46	3.54	3.92222222222222
1623	Mathematics	4.15	3.85	4.52	4.48	3.93	4.44	4.48	3.67	3.74	4.14
1624	Mathematics	4.06	4	3.94	3.81	3.81	3.81	3.88	3.25	3.69	3.80555555555556
1625	Mathematics	4.08	3.88	3.96	4	3.8	3.88	3.8	3.44	3.24	3.78666666666667
1626	Mathematics	4.27	3.81	3.62	3.27	3.5	3.58	3.58	3.31	3.15	3.56555555555556
1627	Mathematics	2.94	2.94	3.41	3.47	2.88	3.29	3	2.63	2.59	3.01666666666667
1628	Mathematics	2.89	2.56	3.33	2.75	2.89	3.11	2.78	2.67	2.78	2.86222222222222
1629	Mathematics	4.37	4.16	4.53	3.68	3.47	4	4.06	3.21	3.11	3.84333333333333
1630	Mathematics	4.28	4.33	4.71	4.06	4	4.17	4.28	3.67	3.76	4.14
1631	Mathematics	4.86	5	5	4.14	4.29	4.43	4.43	3.57	4	4.41333333333333
1632	Mathematics	4.96	4.88	4.92	4.62	4.65	4.73	4.77	3.73	4.5	4.64
1633	Mathematics	3.36	3.04	3.33	3.38	3.17	3.29	3.38	2.96	3.25	3.24
1634	Mathematics	4.85	4.74	4.7	4.7	4.44	4.63	4.56	4.15	4.3	4.56333333333333
1635	Mathematics	3.13	3.26	2.87	3.91	3.3	2.65	3.13	3	3.04	3.14333333333333
1636	Mathematics	3.6	3.87	3.87	3.67	3.13	3.6	3.67	2.4	2.87	3.40888888888889
1637	Mathematics	3.64	3.71	4	3.85	3.43	3.86	3.64	3.11	3.29	3.61444444444444
1638	Mathematics	3.8	3.8	3.4	3.3	3.8	3.5	3.7	4.1	3.8	3.68888888888889
1639	Mathematics	4.58	4.42	4.67	4.25	3.92	4	4.08	3.58	3.92	4.15777777777778
1640	Mathematics	3.75	3.5	3.63	3.25	3.38	3.13	3	3.25	3	3.32111111111111
1641	Mathematics	4.29	4.13	4.17	3.96	4.04	4.17	4.04	3.63	3.83	4.02888888888889
1642	Mathematics	4.68	4.47	4.42	4.53	4.16	4.42	4.39	3.94	3.89	4.32222222222222
1643	Mathematics	4.67	4.67	4.67	4.55	4.38	4.33	4.43	3.95	4.1	4.41666666666667
1644	Mathematics	4.17	4.39	4.39	4.33	4.17	4.5	4.33	3.72	3.94	4.21555555555556
1645	Mathematics	3.82	3.86	3.41	4	3.64	3.32	3.41	3.7	3.27	3.60333333333333
1646	Mathematics	4.04	4.08	3.42	3.67	3.87	3.61	3.82	4.29	3.75	3.83888888888889
1647	Mathematics	4.39	4.22	3.83	3.83	4	3.89	3.89	3.72	3.61	3.93111111111111
1648	Mathematics	4.65	4.52	4.39	4.48	4.26	4.13	4.39	4.17	4.13	4.34666666666667
1649	Mathematics	3.06	3.06	3.67	2.94	3.17	3.28	3.29	3	2.72	3.13222222222222
1650	Mathematics	4.04	3.63	3.5	2.96	3.83	3.38	3.63	3.63	3.46	3.56222222222222
1651	Mathematics	4.55	4.5	4.45	4.45	4.41	4.18	4.14	4.23	4.05	4.32888888888889
1652	Mathematics	5	5	4.75	4.88	4.75	4.5	4.38	4.75	4.5	4.72333333333333
1653	Mathematics	3.33	3.2	3.47	3.53	3.4	3.67	3.33	3.33	2.93	3.35444444444444
1654	Mathematics	4.1	3.95	4.29	4.19	4	4.14	3.95	3.4	3.81	3.98111111111111
1655	Mathematics	3.87	3.7	4.13	4.17	3.48	3.78	3.68	3.19	3.48	3.72
1656	Mathematics	3.7	3.69	4.15	3.93	3.48	3.63	3.76	3.11	3.52	3.66333333333333
1657	Mathematics	3.66	3.64	3.83	3.66	3.38	3.52	3.34	3.26	3.21	3.5
1658	Mathematics	4.32	4.11	4.18	3.43	3.68	4.18	4.14	3.43	3.54	3.89
1659	Mathematics	3.48	3.24	3.43	3.9	3.48	3.67	3.62	3.1	3.29	3.46777777777778
1660	Mathematics	3.21	3.29	3.86	3.43	2.92	3.93	3.36	3	2.93	3.32555555555556
1661	Mathematics	4.04	3.8	3.96	4.04	3.68	3.96	3.64	3.36	3.48	3.77333333333333
1662	Mathematics	4.65	4.3	4.4	4.4	4.15	4.3	4.25	3.6	3.95	4.22222222222222
1663	Mathematics	2.45	2.41	2.76	3.45	2.45	3.41	2.71	2.23	2.59	2.71777777777778
1664	Mathematics	3.5	3.64	3.59	4.1	3.45	3.73	3.64	3	3.32	3.55222222222222
1665	Mathematics	4.24	4.06	4.15	4.36	3.82	4	3.91	3.12	3.82	3.94222222222222
1666	Mathematics	4.41	4.19	4.07	4.56	3.41	3.63	3.48	3.3	3.33	3.82
1667	Mathematics	3.77	3.58	3.81	3.42	3.12	3.58	3.19	2.62	3.08	3.35222222222222
1668	Mathematics	3.48	3.56	3.89	3.37	3.36	3.56	3.49	2.94	3.08	3.41444444444444
1669	Mathematics	3.25	3.08	3.42	3.18	3.17	3.33	3.25	2.38	2.65	3.07888888888889
1670	Mathematics	2.96	3.04	3.64	3	2.93	3.61	3.32	2.59	3	3.12111111111111
1671	Mathematics	3.93	3.96	4.27	4.07	3.48	4.07	3.89	2.96	3.26	3.76555555555556
1672	Mathematics	2.08	2.17	2.46	2.29	2.29	2.83	2.5	1.88	2	2.27777777777778
1673	Mathematics	3.58	3.88	4.19	3.73	3.42	3.73	3.72	2.96	3.35	3.61777777777778
1674	Mathematics	3.5	3.26	3.47	3.21	2.94	3.37	3.37	2.68	3.05	3.20555555555556
1675	Mathematics	3.37	3.21	3.32	4.11	3.37	3.58	3	2.53	2.79	3.25333333333333
1676	Mathematics	3.36	3.44	3.16	3.4	3.12	3.44	3.24	2.72	2.8	3.18666666666667
1677	Mathematics	2.98	2.84	2.84	3.58	2.75	3.36	2.84	2.45	2.64	2.92
1678	Mathematics	3.82	3.71	3.94	3.65	3.67	3.91	3.85	3.09	3.28	3.65777777777778
1679	Mathematics	3.73	3.73	4.04	4.15	3.65	3.92	3.73	3.19	3.27	3.71222222222222
1680	Mathematics	3.28	3.4	3.65	3.84	3.25	3.49	3.53	2.87	3.24	3.39444444444444
1681	Mathematics	3.91	3.82	4.14	4.13	3.64	3.89	3.79	3.2	3.55	3.78555555555556
1682	Mathematics	3.88	3.75	3.79	3.88	3.67	3.88	3.92	3.42	3.57	3.75111111111111
1683	Mathematics	3.48	3.34	3.86	3.55	3.34	3.79	3.52	2.54	3.21	3.40333333333333
1684	Philosophy	3.99	4.16	3.99	3.59	3.99	3.99	3.99	3.83	3.33	3.87333333333333
1685	Philosophy	4.99	4.99	3.99	4.74	4.74	3.62	4.12	4.99	4.49	4.51888888888889
1686	Philosophy	4.49	4.49	4.49	4.24	4.49	4.66	4.49	4.49	4.49	4.48111111111111
1687	Philosophy	4.28	4.42	3.78	3.91	3.85	3.71	3.71	3.99	3.42	3.89666666666667
1688	Philosophy	4.33	4.23	4.28	4.09	4.23	4.19	4.19	4.28	3.99	4.20111111111111
1689	Philosophy	3.59	3.47	3.59	3.31	3.31	3.47	3.39	3.31	2.95	3.37666666666667
1690	Philosophy	3.61	3.52	3.14	3.28	3.57	3.28	3.14	3.71	3.28	3.39222222222222
1691	Philosophy	4.44	4.32	4.34	3.99	4.28	4.46	4.38	3.98	3.99	4.24222222222222
1692	Philosophy	4.14	4.02	4.15	3.36	3.82	3.85	3.82	3.79	3.51	3.82888888888889
1693	Philosophy	4.06	4.19	3.89	3.76	4.03	4.03	3.86	3.96	3.79	3.95222222222222
1694	Philosophy	4.49	4.44	3.99	4.11	4.13	4.27	4.05	4.05	3.91	4.16
1695	Philosophy	4.68	4.68	4.18	4.61	4.63	4.36	4.4	4.72	4.49	4.52777777777778
1696	Philosophy	4.75	4.65	4.62	4.24	4.57	4.43	4.4	4.6	4.31	4.50777777777778
1697	Philosophy	4.42	4.32	4.42	4.17	4.02	4.12	4.14	3.85	3.82	4.14222222222222
1698	Philosophy	5	5	3.5	2	5	4.5	4.5	5	5	4.38888888888889
1699	Philosophy	4.29	3.94	3.58	1.76	3.64	3.7	3.47	3.35	3.64	3.48555555555556
1700	Philosophy	4.21	4.05	4.31	4.21	3.84	4.05	3.94	3.78	3.57	3.99555555555556
1701	Philosophy	4.19	4.11	4.15	3.8	3.84	3.96	3.92	3.61	3.3	3.87555555555556
1702	Philosophy	3.79	3.83	4.04	3.33	3.66	3.54	3.5	3.79	3.25	3.63666666666667
1703	Philosophy	4.18	4	3.9	4.27	4.18	4.18	3.9	4	3.81	4.04666666666667
1704	Philosophy	4.52	4.4	4.5	4.57	3.97	4.25	4.3	3.5	3.92	4.21444444444444
1705	Philosophy	4.85	4.72	4.09	4.05	4.7	4.45	4.49	4.79	4.57	4.52333333333333
1706	Philosophy	3.95	3.52	3.21	3.86	3.95	3.21	3.39	3.86	3.21	3.57333333333333
1707	Philosophy	5	4.93	4.86	4.34	4.96	4.93	4.96	4.93	4.89	4.86666666666667
1708	Philosophy	4.55	4.45	4.62	3.72	4.25	4.42	4.3	4.17	3.92	4.26666666666667
1709	Philosophy	4.25	4.31	4	3.93	3.87	4.12	4.12	3.81	3.81	4.02444444444444
1710	Philosophy	4.16	4.23	4.3	3.69	3.88	4.21	4.14	3.64	3.59	3.98222222222222
1711	Philosophy	3.76	3.92	3.68	3.84	3.72	3.84	3.48	3.56	3.28	3.67555555555556
1712	Philosophy	4.58	4.54	4.54	4.01	4.35	4.38	4.17	4.53	4.16	4.36222222222222
1713	Philosophy	3.5	3.25	2.5	3.75	3.33	3.25	3.25	4	4	3.42555555555556
1714	Philosophy	2.75	3	3	2.6	2.87	3.5	3.37	3.5	3.12	3.07888888888889
1715	Philosophy	4.42	4.57	4.5	4.42	4.28	4.14	4.21	4.42	4.07	4.33666666666667
1716	Philosophy	4.63	4.18	4.27	4.63	4.54	4.72	4.63	4.36	4.45	4.49
1717	Philosophy	4.33	4.44	4.33	4.47	4.05	4.55	4.22	3.94	3.77	4.23333333333333
1718	Philosophy	4.48	4.31	4.51	3.85	4.05	4.02	4.02	3.88	3.71	4.09222222222222
1719	Philosophy	4.04	3.92	3.6	4.04	3.88	3.92	4.04	4.24	3.83	3.94555555555556
1720	Philosophy	4.74	4.63	4.86	4.1	4.63	4.45	4.52	4.53	4.23	4.52111111111111
1721	Philosophy	4.24	4.13	4.13	3.97	4.02	4.15	3.84	3.84	3.75	4.00777777777778
1722	Philosophy	4.09	3.96	3.56	3.77	3.81	3.81	4	4.03	3.64	3.85222222222222
1723	Philosophy	3.6	3.66	2.2	3.4	3.33	3.16	3.33	3.33	3	3.22333333333333
1724	Philosophy	4.04	4	3.95	3.85	3.95	3.8	3.6	3.61	3.57	3.81888888888889
1725	Philosophy	3.59	3.65	3.48	2.87	3.33	3.65	3.65	3.31	3.06	3.39888888888889
1726	Philosophy	4.8	4.8	4.8	4.8	4.8	4.6	4.6	4.6	4.8	4.73333333333333
1727	Philosophy	4.66	4.56	4.61	4.5	4.36	4.45	4.45	4.03	4.15	4.41888888888889
1728	Philosophy	4.76	4.76	4.92	4.55	4.78	4.84	4.84	4.81	4.65	4.76777777777778
1729	Philosophy	3.96	4	3.5	3.5	3.64	3.75	3.6	3.7	3.53	3.68666666666667
1730	Philosophy	3.73	3.84	3.98	3.66	3.66	3.84	3.67	3.34	3.41	3.68111111111111
1731	Philosophy	4.52	4.32	4.6	4.24	4.24	4.36	4.17	4.16	3.91	4.28
1732	Philosophy	4	4	4.27	3.08	3.91	3.91	3.94	3.74	3.48	3.81444444444444
1733	Philosophy	4.88	4.74	4.75	4.05	4.68	4.52	4.5	4.8	4.36	4.58666666666667
1734	Philosophy	3.16	3.5	2.66	4	3.5	3.66	3.16	3.66	2.6	3.32222222222222
1735	Philosophy	4.38	4.23	4.61	4.31	4.04	4.28	4.2	3.9	3.71	4.18444444444444
1736	Philosophy	3.92	3.71	3.78	4	3.92	3.78	3.92	4	3.78	3.86777777777778
1737	Philosophy	4.3	4.17	4.26	3.81	3.97	4.13	4.07	3.92	3.79	4.04666666666667
1738	Philosophy	4.2	4	3.96	3.34	3.92	4.04	3.88	3.91	3.24	3.83222222222222
1739	Philosophy	4.84	4.72	4.67	4.21	4.46	4.65	4.65	4.25	4.13	4.50888888888889
1740	Philosophy	3.88	3.87	3.44	4.25	3.64	3.96	3.52	3.88	3.64	3.78666666666667
1741	Philosophy	4.48	4.46	4.68	3.17	4.08	4.48	4.4	4.11	3.95	4.20111111111111
1742	Philosophy	3.52	3.5	3.56	3.24	3.18	3.42	3.18	3.04	2.9	3.28222222222222
1743	Philosophy	4.94	4.95	4.86	4.35	4.83	4.81	4.74	4.91	4.77	4.79555555555556
1744	Philosophy	4.22	4.29	3.77	3.92	3.74	4.03	3.88	3.88	3.5	3.91444444444444
1745	Philosophy	3.91	3.83	3.5	4.08	3.83	3.75	3.5	4.08	3.33	3.75666666666667
1746	Philosophy	4.41	4.41	3.83	4.33	4.25	4	4	4.33	3.75	4.14555555555556
1747	Philosophy	4.45	4.45	4.14	4.36	4.27	4.14	4.23	4	3.95	4.22111111111111
1748	Philosophy	3.72	3.7	3.83	3.83	3.38	3.33	3.35	3.44	3.22	3.53333333333333
1749	Philosophy	3.7	3.95	4.12	3.95	3.54	3.75	3.79	3.37	3.37	3.72666666666667
1750	Philosophy	3.78	3.85	3.74	3.74	3.63	3.7	3.59	3.52	3.27	3.64666666666667
1751	Philosophy	4.42	4.47	4.52	4.25	4.57	4.52	4.42	4.38	4.42	4.44111111111111
1752	Philosophy	4.6	4.6	4.6	4.33	4.53	4.4	4.46	4.6	4.13	4.47222222222222
1753	Philosophy	4.52	4.58	4.76	3.72	4.09	4.63	4.56	4.09	3.95	4.32222222222222
1754	Philosophy	4.63	4.5	4.52	3.78	4.29	4.36	4.34	4.29	4.06	4.30777777777778
1755	Philosophy	3.35	3.42	3.37	3.57	3.22	3.3	3.38	3.35	3	3.32888888888889
1756	Philosophy	4.89	4.81	4.74	4.3	4.81	4.63	4.62	4.91	4.6	4.70111111111111
1757	Philosophy	4.6	4.2	3.8	4.4	4.2	4.2	4	4.4	4.2	4.22222222222222
1758	Philosophy	4.2	4.5	4.5	3.66	4.3	4.4	4.3	4.4	4	4.25111111111111
1759	Philosophy	4.06	3.93	4	4	4	3.8	4	4.13	3.66	3.95333333333333
1760	Philosophy	4.61	4.46	4.3	4.84	4.38	4.07	4.07	4.38	4.3	4.37888888888889
1761	Philosophy	4.41	4.09	4.12	3.54	3.93	3.68	3.96	3.78	3.34	3.87222222222222
1762	Philosophy	4.67	4.46	4.6	4.02	4.31	4.4	4.37	4.2	4.07	4.34444444444444
1763	Philosophy	4.75	4.65	4.71	4.11	4.51	4.63	4.59	4.19	4.11	4.47222222222222
1764	Philosophy	4.25	4.4	4.02	3.91	4.17	4.25	4.08	4.11	3.85	4.11555555555556
1765	Philosophy	4.75	4.82	4.82	4	4.32	4.6	4.64	4.28	4.28	4.50111111111111
1766	Philosophy	4.25	4.09	4	4.02	4.09	4.25	4.04	4.06	3.77	4.06333333333333
1767	Philosophy	3.48	3.44	3.72	3.66	3.42	3.41	3.31	3.33	3	3.41888888888889
1768	Philosophy	3.12	3.17	2.61	2.44	3.11	3.11	2.85	3.17	2.56	2.90444444444444
1769	Philosophy	4.19	4.28	3.95	4	4.05	4.15	4	4.05	3.8	4.05222222222222
1770	Philosophy	4.45	4.25	3.8	4.15	4.35	3.85	4.15	4.4	3.75	4.12777777777778
1771	Philosophy	4.31	4.45	4.31	4.31	4.22	4.22	4.31	4.09	3.9	4.23555555555556
1772	Philosophy	4.48	4.27	4.48	3.68	4.2	4.03	4.27	4	3.82	4.13666666666667
1773	Philosophy	4.73	4.44	4.42	4.3	4.4	4.55	4.57	4.28	4.2	4.43222222222222
1774	Philosophy	4.47	4.38	3.95	3.95	4.14	4.14	3.76	4.19	4	4.10888888888889
1775	Philosophy	4.69	4.73	4.6	3.86	4.47	4.52	4.52	4.39	4.17	4.43888888888889
1776	Philosophy	4.77	4.83	4.64	4.09	4.7	4.38	4.48	4.7	4.51	4.56666666666667
1777	Philosophy	4.46	4.53	4.53	4	4	4.42	4.36	3.8	3.8	4.21111111111111
1778	Philosophy	4.6	4.36	4.84	3.92	4.2	4.12	4.2	4.24	3.72	4.24444444444444
1779	Philosophy	2.31	2.6	2.75	2.95	2.45	2.91	2.81	2.43	2.27	2.60888888888889
1780	Philosophy	3	4	3	3.75	3.62	3.5	3.42	3.87	3.5	3.51777777777778
1781	Philosophy	4.5	4.55	4.16	4.42	3.88	4.22	4.55	4.55	4.05	4.32
1782	Philosophy	4.11	4.05	3.52	3.75	3.82	3.76	4.35	4.37	3.88	3.95666666666667
1783	Philosophy	3	4.13	4.18	3.9	3.9	4	3.95	3.86	3.54	3.82888888888889
1784	Philosophy	4.77	4.7	4.77	4.5	4.51	4.59	4.48	4.55	4.18	4.56111111111111
1785	Philosophy	4.44	4.34	4.34	3.2	4.17	4.1	4.18	4.2	3.68	4.07222222222222
1786	Philosophy	4.01	4	3.8	3.78	3.78	3.92	3.76	3.45	3.63	3.79222222222222
1787	Philosophy	4.28	4.44	4.37	4.11	4.21	4.28	4.17	4.18	4.03	4.23
1788	Philosophy	3.8	3.73	3.58	3.42	3.63	3.78	3.69	3.64	3.09	3.59555555555556
1789	Philosophy	3.78	3.73	4.04	3.95	3.69	3.69	3.6	3.47	3.04	3.66555555555556
1790	Philosophy	4.53	4.69	4.46	4.41	4.46	4.46	4.38	4.46	4.5	4.48333333333333
1791	Philosophy	4.6	4.41	4.22	3.72	4.35	4.36	4.38	4.35	4.06	4.27222222222222
1792	Philosophy	4.51	4.41	4.09	3.96	4.35	4.35	4.13	4.29	4.06	4.23888888888889
1793	Philosophy	3.28	3.57	2.57	3.28	3.42	3.71	3.28	4	3.28	3.37666666666667
1794	Philosophy	4.16	4	3.66	4	3.75	3.72	3.25	3.75	3.25	3.72666666666667
1795	Philosophy	4.69	4.61	4.46	3.84	4.53	4.69	4.53	4.25	4.16	4.41777777777778
1796	Philosophy	3.64	3.58	3.05	3.57	3.7	3.82	3.88	3.88	3.41	3.61444444444444
1797	Philosophy	4.09	4.27	3.4	4.22	3.86	3.68	4.09	4.31	3.4	3.92444444444444
1798	Philosophy	4.04	3.85	3.8	4.04	3.9	3.85	3.8	4.09	3.71	3.89777777777778
1799	Philosophy	4.3	4.23	4.25	4.38	4.23	4	4.3	4.15	3.46	4.14444444444444
1800	Philosophy	4.75	4.58	4.66	4.34	4.37	4.33	4.33	4.45	4.16	4.44111111111111
1801	Philosophy	3.58	3.72	3.58	3.56	3.47	3.51	3.18	3.39	3.08	3.45222222222222
1802	Philosophy	4.05	4.02	4.14	4.02	3.71	3.91	3.91	3.45	3.54	3.86111111111111
1803	Philosophy	5	5	4.75	5	4.75	4.5	4.75	4.5	4.75	4.77777777777778
1804	Philosophy	4.33	4.17	4	3.58	3.92	4.42	4.42	4	3.83	4.07444444444444
1805	Philosophy	4.53	4.11	3.89	4.16	3.95	4.11	4	3.67	3.67	4.01
1806	Philosophy	4.26	4.26	4.41	4.22	3.96	4.11	3.93	4.07	3.54	4.08444444444444
1807	Philosophy	4.76	4.85	4.65	4.06	4.71	4.68	4.74	4.62	4.59	4.62888888888889
1808	Philosophy	4.33	3.98	3.98	4.22	4	4.29	4.27	3.82	3.63	4.05777777777778
1809	Philosophy	4.29	4.43	4.73	3.95	4.05	4.62	4.48	3.9	3.68	4.23666666666667
1810	Philosophy	4	4	3	3	4	4	4	3	3	3.55555555555556
1811	Philosophy	3.97	3.89	3.89	3.91	3.74	3.97	3.74	3.71	3.51	3.81444444444444
1812	Philosophy	4.65	4.62	4.38	3.96	4.58	4.46	4.35	4.46	4.19	4.40555555555556
1813	Philosophy	4.77	4.77	4.62	4	4.77	4.69	4.69	4.92	4.62	4.65
1814	Philosophy	4.1	3.9	3.7	4.4	4.1	3.9	3.7	4	3.78	3.95333333333333
1815	Philosophy	4.52	4.38	4.33	4.38	4.05	4.05	4.19	3.76	3.86	4.16888888888889
1816	Philosophy	3.94	4	4.03	4.03	3.65	3.87	3.77	3.4	3.48	3.79666666666667
1817	Philosophy	5	4.42	4.17	4.45	4.75	4.5	4.27	4.58	4.25	4.48777777777778
1818	Philosophy	4.49	4.32	4.16	4.11	4.2	4.29	4.09	4.29	4.22	4.24111111111111
1819	Philosophy	4.44	4.36	4.28	4.64	4.36	4.32	4.28	4.48	4.2	4.37333333333333
1820	Philosophy	4.4	4.28	4.56	4.36	4.24	4.4	4.36	4.2	4.08	4.32
1821	Philosophy	4.93	4.85	4.85	4.74	4.81	4.89	4.81	4.7	4.63	4.80111111111111
1822	Philosophy	4.84	4.84	4.58	4.52	4.68	4.81	4.47	4.68	4.61	4.67
1823	Philosophy	4.31	4.2	4.4	3.63	3.92	4.19	4.1	3.75	3.75	4.02777777777778
1824	Philosophy	4.19	3.94	3.74	3.91	4.09	4	3.88	4.16	3.88	3.97666666666667
1825	Philosophy	3.86	4.19	3.9	4.33	3.75	3.95	3.76	4.19	3.24	3.90777777777778
1826	Philosophy	4.75	4.54	4.36	4.04	4.39	4.18	4.29	4.54	4.07	4.35111111111111
1827	Philosophy	5	5	5	4.89	5	4.89	5	4.78	5	4.95111111111111
1828	Philosophy	5	4.8	5	5	4.6	4.8	4.8	4.6	4.2	4.75555555555556
1829	Philosophy	4.83	4.74	4.83	4.73	4.7	4.65	4.7	4.48	4.3	4.66222222222222
1830	Philosophy	4.56	4.56	4.33	3.89	4.22	4.22	4.11	4.33	3.67	4.21
1831	Philosophy	4.42	4.14	3.88	4.36	4.08	4.16	4.06	3.84	3.9	4.09333333333333
1832	Philosophy	3.95	4.05	3.7	3.64	4.16	4	3.98	4.25	3.91	3.96
1833	Philosophy	4.65	4.65	4.56	3.77	4.35	4.13	4.31	4.48	4.07	4.33
1834	Philosophy	3.95	4.08	3.74	4.15	3.69	4.03	3.87	3.79	3.51	3.86777777777778
1835	Philosophy	4.47	4.09	4.12	4.09	3.95	4.1	4.14	3.93	3.59	4.05333333333333
1836	Philosophy	4.76	4.67	4	4.24	4.62	4.33	4.38	4.67	4.48	4.46111111111111
1837	Philosophy	4.88	4.88	4.77	4.55	4.77	4.55	4.88	5	4.66	4.77111111111111
1838	Philosophy	4.52	4.39	4.43	4.11	4.31	4.23	4.15	4.35	4.11	4.28888888888889
1839	Philosophy	4.52	4.35	4.18	4.52	4.41	4.35	4.18	4.41	4.06	4.33111111111111
1840	Philosophy	4.82	4.7	4.23	4.52	4.52	4.35	4.47	4.52	4.41	4.50444444444444
1841	Philosophy	3.6	3.85	3.42	3.85	3.97	3.97	3.92	4.17	3.85	3.84444444444444
1842	Philosophy	4.73	4.61	4.85	4.18	4.38	4.51	4.5	4.35	4.11	4.46888888888889
1843	Philosophy	4.34	4.12	3.76	4.3	4.07	3.92	4	3.8	3.73	4.00444444444444
1844	Philosophy	4.67	4.6	4.39	4.25	4.46	4.32	4.32	4.51	4.28	4.42222222222222
1845	Philosophy	4.7	4.7	4.45	4.08	4.33	4.29	4.43	4.39	4.29	4.40666666666667
1846	Philosophy	4.33	4.37	4.48	4.25	4.25	4.18	4.25	4.33	4	4.27111111111111
1847	Philosophy	3.75	3.85	3.85	3.9	3.7	3.9	3.9	3.45	3.3	3.73333333333333
1848	Anthropology	3.87	3.89	3.89	3.92	3.67	3.87	3.89	3.34	3.43	3.75222222222222
1849	Anthropology	4.43	4.48	4.42	4.07	4.05	3.98	4.07	3.88	3.8	4.13111111111111
1850	Anthropology	3.93	3.9	3.77	3.76	3.76	3.77	3.68	3.76	3.47	3.75555555555556
1851	Anthropology	4.09	4.19	4.09	4.33	3.99	3.89	3.69	4.49	3.77	4.05888888888889
1852	Anthropology	4.08	4.08	4.33	3.66	3.91	4.08	4.16	3.83	3.58	3.96777777777778
1853	Anthropology	4.33	4.19	3.99	4.28	4.06	3.86	3.99	3.86	3.79	4.03888888888889
1854	Anthropology	4.73	4.39	3.78	4.56	4.34	4.3	4.13	4.4	3.86	4.27666666666667
1855	Anthropology	4.33	3.99	3.88	4.22	4.11	4.11	4.22	4.11	3.99	4.10666666666667
1856	Anthropology	4.64	4.49	4.61	4.61	4.34	4.42	4.44	4.29	3.9	4.41555555555556
1857	Anthropology	4.72	4.77	4.54	4.22	4.54	4.45	4.4	4.68	4.27	4.51
1858	Anthropology	4.07	3.57	3.21	3.85	4.28	3.85	3.92	4.28	3.71	3.86
1859	Anthropology	2.66	2.66	2.55	3.66	2.55	2.66	2.66	2.66	2.33	2.71
1860	Anthropology	4.26	4.15	4.68	3.94	4.15	4.47	4.47	4.05	3.73	4.21111111111111
1861	Anthropology	4.24	4.36	4.36	3.92	4.21	4.46	4.41	4.36	3.97	4.25444444444444
1862	Anthropology	4.64	4.54	4.17	4.08	4.31	3.99	4.12	4.6	4.02	4.27444444444444
1863	Anthropology	3.9	3.86	3.78	3.9	3.65	3.92	3.73	3.34	3.32	3.71111111111111
1864	Anthropology	4.55	4.29	4.29	4.51	4.37	4.44	4.4	4.51	4	4.37333333333333
1865	Anthropology	4.21	4.2	3.89	3.9	3.86	3.8	3.84	4.05	3.82	3.95222222222222
1866	Anthropology	4.94	4.94	4.7	4.76	4.88	4.7	4.64	4.94	4.64	4.79333333333333
1867	Anthropology	3.63	3.47	3.15	4.15	3.78	3.84	3.57	4.1	3.68	3.70777777777778
1868	Anthropology	4.92	4.89	4.71	4.48	4.84	4.64	4.58	4.87	4.51	4.71555555555556
1869	Anthropology	4.5	4.54	4.36	4.04	4.4	4.22	4.18	3.95	4.18	4.26333333333333
1870	Anthropology	4.33	4.26	4.45	3.8	4.11	4.45	4.36	3.97	3.8	4.17
1871	Anthropology	4.56	4.47	4.45	4.32	4.23	4.41	4.28	4.1	3.84	4.29555555555556
1872	Anthropology	4.12	4.2	4	4.12	3.94	4.11	4.05	3.72	3.74	4
1873	Anthropology	2.96	3.18	2.81	2.56	2.87	3.12	3.06	3.34	2.84	2.97111111111111
1874	Anthropology	4.25	4.25	4	4.5	3.75	3.87	3.87	3.62	3.5	3.95666666666667
1875	Anthropology	4	3.57	3.14	4.42	3.85	3.57	3.42	4.14	3.57	3.74222222222222
1876	Anthropology	4.25	4.25	4	4.5	4	3	3.5	4	3.75	3.91666666666667
1877	Anthropology	4.05	4.15	3.78	3.89	3.94	3.73	3.63	4.05	3.63	3.87222222222222
1878	Anthropology	4.58	4.58	4.41	4.47	4.47	4.29	4.41	4.47	4.25	4.43666666666667
1879	Anthropology	4.92	4.92	4.92	4.15	4.61	4.69	4.76	4.84	4.53	4.70444444444444
1880	Anthropology	4.48	4.74	4.74	4.07	4.51	4.59	4.66	4.62	4.38	4.53222222222222
1881	Anthropology	4.48	4.74	4.74	4.07	4.51	4.59	4.66	4.62	4.38	4.53222222222222
1882	Anthropology	4.04	4	3.64	3.52	3.96	3.68	3.68	4.44	3.84	3.86666666666667
1883	Anthropology	3.72	3.88	3.27	3.52	3.55	3.27	3.61	3.76	3.17	3.52777777777778
1884	Anthropology	4.73	4.74	4.7	4.59	4.51	4.61	4.61	4.3	4.23	4.55777777777778
1885	Anthropology	4.68	4.63	4.89	4.65	4.52	4.65	4.73	4.65	4.54	4.66
1886	Anthropology	4.33	4.35	4.17	3.93	4.1	4.06	4.18	4.14	3.93	4.13222222222222
1887	Anthropology	4.87	4.62	4.5	4.62	4.75	4.75	4.75	4.62	4.37	4.65
1888	Anthropology	4.9	4.95	4.95	4.8	4.8	4.8	4.8	4.76	4.76	4.83555555555556
1889	Anthropology	4.78	4.57	4.5	4.64	4.28	4.5	4.42	4	4	4.41
1890	Anthropology	4.5	4.33	4.08	3.66	4.25	4.25	4.33	4.41	3.83	4.18222222222222
1891	Anthropology	4.66	4.53	4.73	3.92	4.2	4.26	4.13	4.46	3.73	4.29111111111111
1892	Anthropology	4	3.58	4	3.7	3.52	3.29	3.47	3.47	3.35	3.59777777777778
1893	Anthropology	4.24	4.42	4.21	4.09	4.39	4.15	4.15	4.63	4.27	4.28333333333333
1894	Anthropology	4.81	4.78	4.59	4.03	4.54	4.55	4.49	4.59	4.31	4.52111111111111
1895	Anthropology	2.87	3.37	3.72	3.44	3.12	3.53	3.32	3.31	2.92	3.28888888888889
1896	Anthropology	4.78	4.59	4.7	3.96	4.46	4.68	4.53	4.46	4.38	4.50444444444444
1897	Anthropology	4.28	4.27	4.18	3.89	4.03	3.89	3.94	4.04	3.7	4.02444444444444
1898	Anthropology	3.91	3.75	3.18	3.75	3.58	3.75	3.75	3.5	3.33	3.61111111111111
1899	Anthropology	4.46	4.46	4.26	3.66	4.53	4.33	4.46	4.85	4.06	4.34111111111111
1900	Anthropology	4.86	4.81	4.75	4.24	4.76	4.73	4.56	4.84	4.39	4.66
1901	Anthropology	4.45	4.58	4.54	4.09	4.38	4.22	4.16	4.58	4.12	4.34666666666667
1902	Anthropology	4.88	4.7	4.55	4.44	4.55	4.4	4.51	4.53	4.4	4.55111111111111
1903	Anthropology	4.64	4.53	4.53	4.33	4.42	4.6	4.53	3.92	4.33	4.42555555555556
1904	Anthropology	4.7	4.47	4.17	4.2	4.36	4.08	4.14	4.38	3.97	4.27444444444444
1905	Anthropology	4	4.18	3.31	3.81	3.77	3.81	3.9	4.04	3.63	3.82777777777778
1906	Anthropology	4.52	4.52	4.4	4.46	4.13	4.41	4.41	3.9	3.9	4.29444444444444
1907	Anthropology	4.44	4.28	3.88	4.11	4.02	4.08	3.91	3.82	3.93	4.05222222222222
1908	Anthropology	3.97	3.7	3.98	3.63	3.72	3.92	3.84	3.55	3.46	3.75222222222222
1909	Anthropology	3.5	4.08	3.08	4.12	3.64	3.28	3.29	4.48	3.36	3.64777777777778
1910	Anthropology	4.5	4.75	4	4.25	4	4	4.12	4.12	4.25	4.22111111111111
1911	Anthropology	4.63	4.63	4.14	4.13	4.36	4.09	4.33	4.5	4.27	4.34222222222222
1912	Anthropology	4.25	4.42	3.71	2.57	4.1	3.82	3.82	4.42	3.85	3.88444444444444
1913	Anthropology	4.33	4.16	4.33	4.4	3.83	3.66	3.83	4.16	4	4.07777777777778
1914	Anthropology	4.8	4.73	4.73	4.76	4.65	4.57	4.61	4.53	4.5	4.65333333333333
1915	Anthropology	4.5	4.44	4.61	3.88	4.22	4.05	4	4.05	3.77	4.16888888888889
1916	Anthropology	4.51	4.22	3.92	3.85	4.37	3.92	3.77	4.37	3.7	4.07
1917	Anthropology	4.27	4.54	4	4.18	4.63	4.36	4.27	4.63	4.27	4.35
1918	Anthropology	4.88	4.88	4.73	4.14	4.6	4.7	4.66	4.76	4.4	4.63888888888889
1919	Anthropology	3.63	3.74	3.73	3.55	3.44	3.78	3.65	3.28	3.08	3.54222222222222
1920	Anthropology	4.16	4.21	4.39	4.05	3.91	4.17	4	3.82	3.73	4.04888888888889
1921	Anthropology	3.88	4	3.69	3.84	3.76	3.76	3.8	4	3.23	3.77333333333333
1922	Anthropology	4.68	4.6	4.39	4.16	4.34	4.36	4.46	4.39	4.12	4.38888888888889
1923	Anthropology	4	3.75	3	4.25	3.75	2.75	3	3.5	3.25	3.47222222222222
1924	Anthropology	4.7	4.55	4.4	3.65	4.3	4.4	4.2	4.6	4.05	4.31666666666667
1925	Anthropology	4.85	4.71	4.64	4.85	4.78	4.71	4.78	4.71	4.64	4.74111111111111
1926	Anthropology	4.46	4.5	4.3	4.11	4.07	4	4.07	4.2	3.88	4.17666666666667
1927	Anthropology	4.54	4.54	4.09	4.6	4.36	4.09	4.27	4.72	4.18	4.37666666666667
1928	Anthropology	4.23	4.1	4.05	3.79	3.84	4.1	4.07	3.71	3.66	3.95
1929	Anthropology	4.28	4.42	4.31	4.31	4.17	3.97	4	4.29	3.94	4.18777777777778
1930	Anthropology	3.6	3.96	2.78	2.89	3.5	3.5	3.57	4.1	3.35	3.47222222222222
1931	Anthropology	4.82	4.5	4.72	4.55	4.61	4.38	4.5	4.77	4.55	4.6
1932	Anthropology	4.67	4.55	4.43	4.36	4.16	4.4	4.42	4.08	4.01	4.34222222222222
1933	Anthropology	2.87	2.96	2.55	3.08	2.5	2.66	2.67	2.76	2.37	2.71333333333333
1934	Anthropology	4.24	3.97	3.33	3.55	4.09	3.45	3.61	4.44	3.64	3.81333333333333
1935	Anthropology	4.9	4.9	4.5	4.8	4.5	4.5	4.4	4.7	4.4	4.62222222222222
1936	Anthropology	4.76	4.46	4.23	3.38	4.38	4.38	4.38	4.69	4.07	4.30333333333333
1937	Anthropology	4.5	4.33	3.16	3.61	4.16	3.5	3.83	4.55	4.05	3.96555555555556
1938	Anthropology	4.4	4.6	4.6	3.8	4.3	4.5	4.5	4.2	4	4.32222222222222
1939	Anthropology	4.86	4.86	4.2	4.26	4.93	4.46	4.86	4.93	4.73	4.67666666666667
1940	Anthropology	3.64	3.58	3	3.58	3.7	3.23	3.23	3.88	3.35	3.46555555555556
1941	Anthropology	4.83	4.91	4.5	4.25	4.66	4.41	4.5	4.75	4.58	4.59888888888889
1942	Anthropology	4.9	4.63	4	3.72	4.63	3.45	4	4.63	4.45	4.26777777777778
1943	Anthropology	4.85	4.8	4.85	4.66	4.76	4.66	4.76	4.52	4.57	4.71444444444444
1944	Anthropology	4.77	4.47	3.88	4.41	4.61	4.19	4.27	4.69	4.33	4.40222222222222
1945	Anthropology	3.89	3.89	4.03	3.79	3.27	3.65	3.74	3.17	3.08	3.61222222222222
1946	Anthropology	3.9	3.86	4.05	3.9	3.67	4.01	3.92	3.67	3.52	3.83333333333333
1947	Anthropology	4.88	4.83	4.76	3.85	4.45	4.4	4.36	4.46	4	4.44333333333333
1948	Anthropology	3.48	3.21	3.18	4.17	3.65	3.85	3.83	3.57	3.35	3.58777777777778
1949	Anthropology	4	3	4	NA	3	4	4	4	3	3.625
1950	Anthropology	4.86	4.8	4.46	4.5	4.93	4.4	4.66	4.86	4.8	4.69666666666667
1951	Anthropology	4.72	4.45	4.45	4.5	4.45	4.63	4.54	4.54	4.27	4.50555555555556
1952	Anthropology	4.9	4.8	4.76	4.71	4.76	4.8	4.66	4.61	4.57	4.73
1953	Anthropology	4.92	4.85	4.9	4.4	4.77	4.75	4.75	4.75	4.55	4.73777777777778
1954	Anthropology	4.84	4.78	4.73	4.63	4.68	4.57	4.68	4.47	4.5	4.65333333333333
1955	Anthropology	4.75	4.68	4.5	4.62	4.25	4.62	4.62	4.25	4.37	4.51777777777778
1956	Anthropology	4.76	4.52	4.61	3.79	4.6	4.57	4.54	4.81	4.42	4.51333333333333
1957	Anthropology	3.84	3.84	3.04	3.48	3.76	2.96	3.2	4.12	3.32	3.50666666666667
1958	Anthropology	3.88	3.81	3.88	3.44	3.66	3.86	3.86	3.69	3.18	3.69555555555556
1959	Anthropology	4.57	4.55	4.49	4.33	4.23	4.33	4.39	4.11	3.75	4.30555555555556
1960	Anthropology	4.65	4.54	4.62	3.83	4.23	4.32	4.3	4.36	4	4.31666666666667
1961	Anthropology	3.49	3.6	3.63	3.62	3.54	3.7	3.65	3.42	3.32	3.55222222222222
1962	Anthropology	1	1	2	2.33	1	2	1	1	1	1.37
1963	Anthropology	4.85	4.71	4.14	4.42	4.57	4.28	4.28	4.71	4.57	4.50333333333333
1964	Anthropology	4.8	4.68	4.65	4.34	4.62	4.6	4.74	4.82	4.57	4.64666666666667
1965	Anthropology	4.93	4.87	4.43	4.6	4.68	4.43	4.5	4.81	4.62	4.65222222222222
1966	Anthropology	4.92	4.84	4.64	4.71	4.71	4.64	4.57	4.35	4.5	4.65333333333333
1967	Anthropology	4.41	4.05	4	4.35	4.05	4	4.18	4.17	3.94	4.12777777777778
1968	Anthropology	5	4.72	4.9	4.54	4.45	4.36	4.27	4.54	4.54	4.59111111111111
1969	Anthropology	4.63	4.54	4	4.54	4.54	4.27	4.36	4.45	4.18	4.39
1970	Anthropology	4.64	4.33	3.8	4.2	4.24	4.15	3.95	4.26	3.77	4.14888888888889
1971	Anthropology	4.37	4.37	3.62	4.06	3.93	3.62	3.87	4.37	3.81	4.00222222222222
1972	Anthropology	3.75	3.87	3.87	3.37	4	4.12	3.5	3.5	3.75	3.74777777777778
1973	Anthropology	4.84	4.72	4.36	4.47	4.55	4.55	4.53	4.58	4.34	4.54888888888889
1974	Anthropology	4.46	4.38	4.02	3.32	4.32	3.95	4.1	4.38	3.95	4.09777777777778
1975	Anthropology	4.67	4.66	4.67	4	4.07	4.33	4.26	3.83	3.78	4.25222222222222
1976	Anthropology	4.31	4.33	4.46	3.87	4.08	4.31	4.38	4.26	3.87	4.20777777777778
1977	Anthropology	4.4	4.15	4.04	4.19	4.08	4.13	4.14	4.1	3.87	4.12222222222222
1978	Anthropology	4.88	4.76	4.47	4.81	4.76	4.71	4.76	4.81	4.76	4.74666666666667
1979	Anthropology	4.81	4.65	4.38	4.32	4.62	4.46	4.54	4.62	4.35	4.52777777777778
1980	Anthropology	4.77	4.85	4.54	4.15	4.77	4.62	4.85	4.92	4.46	4.65888888888889
1981	Anthropology	4.94	4.81	4.94	4.88	4.75	4.75	4.63	4.44	4.5	4.73777777777778
1982	Anthropology	4.22	4.3	4.02	4.29	4.13	3.95	3.88	4.38	3.8	4.10777777777778
1983	Anthropology	3.83	3.71	3	3.29	3.88	3.17	3.63	4.21	3.46	3.57555555555556
1984	Anthropology	4.77	4.7	4.56	4.14	4.36	4.36	4.33	4.47	4.15	4.42666666666667
1985	Anthropology	4.43	4.28	4.01	4.05	4.02	3.97	4.13	4.15	3.74	4.08666666666667
1986	Anthropology	4.9	4.9	4.5	4.44	4.85	4.7	4.75	4.85	4.7	4.73222222222222
1987	Anthropology	4.87	4.4	4.4	4.36	4.73	4.6	4.79	4.33	4.47	4.55
1988	Anthropology	4.8	4.9	4.9	4.8	4.6	4.8	4.3	4.6	4.2	4.65555555555556
1989	Anthropology	5	5	4.73	4.64	4.82	4.64	4.73	4.9	4.64	4.78888888888889
1990	Anthropology	5	4.89	4.67	5	4.89	4.78	4.89	4.89	4.78	4.86555555555556
1991	Anthropology	3.67	3.9	3.67	3.52	3.67	3.86	3.71	3.76	3.38	3.68222222222222
1992	Anthropology	4.63	4.75	4.63	3.88	4.5	4.63	4.5	4.75	4.63	4.54444444444444
1993	Anthropology	4.64	4.5	3.74	4.29	4.36	4.19	4.1	4.57	4.05	4.27111111111111
1994	Anthropology	4.89	4.74	4.53	4.63	4.74	4.63	4.63	4.63	4.47	4.65444444444444
1995	Anthropology	4.41	4.35	3.71	4.06	4.18	3.88	4.06	4.41	4.06	4.12444444444444
1996	Anthropology	3.7	4	3.4	3.9	3.8	3.6	3.5	4.2	3.6	3.74444444444444
1997	Anthropology	4.74	4.72	4.64	4.26	4.51	4.53	4.55	4.5	4.28	4.52555555555556
1998	Anthropology	4.81	4.75	4.58	4.38	4.53	4.63	4.66	4.26	4.27	4.54111111111111
1999	Anthropology	4.82	4.72	4.71	4	4.47	4.56	4.56	4.38	4.15	4.48555555555556
[truncated: 12,873 more rows]
